# Supplementary material for: Loss of miRNA-Mediated VEGFA Regulation by SNP-Induced Impairment: A Bioinformatic Analysis in Diabetic Complications
Source: Biomedicines. 2025 May 14;13(5):1192. doi: 10.3390/biomedicines13051192 (PMC12109573; doi:10.3390/biomedicines13051192)
Supplement: Supplementary file 1 [file biomedicines-13-01192-s001.zip]

Archive with 6 entries (6 files):
- Table S2 - miRNA_database_consonance_with_names.csv
- Table S1 - Results From Multimir.csv
- Table S3 - miRNA predicted and validate - Venn Diagram.xlsx
- Table S6 -.csv
- Table S5..txt
- Table S4.txt
