# Supplementary material for: Loss of miRNA-Mediated VEGFA Regulation by SNP-Induced Impairment: A Bioinformatic Analysis in Diabetic Complications
Source: Biomedicines. 2025 May 14;13(5):1192. doi: 10.3390/biomedicines13051192 (PMC12109573; doi:10.3390/biomedicines13051192)
Supplement: Supplementary file 1 [file biomedicines-13-01192-s001.zip › Table S2 - miRNA_database_consonance_with_names.csv]

Database 1	Database 2	Shared miRNAs	miRNA List
miranda	tarbase	26	hsa-let-7b-3p, hsa-miR-134-5p, hsa-miR-140-5p, hsa-miR-148a-3p, hsa-miR-148b-3p, hsa-miR-15a-5p, hsa-miR-15b-5p, hsa-miR-16-5p, hsa-miR-185-5p, hsa-miR-186-5p, hsa-miR-195-5p, hsa-miR-200b-3p, hsa-miR-200c-3p, hsa-miR-205-5p, hsa-miR-23a-3p, hsa-miR-23b-3p, hsa-miR-26a-5p, hsa-miR-29a-3p, hsa-miR-29b-3p, hsa-miR-29c-3p, hsa-miR-361-5p, hsa-miR-374b-3p, hsa-miR-374b-5p, hsa-miR-424-5p, hsa-miR-452…
elmmo	mirtarbase	46	hsa-miR-1-3p, hsa-miR-106a-5p, hsa-miR-106b-5p, hsa-miR-107, hsa-miR-125a-5p, hsa-miR-126-5p, hsa-miR-15a-5p, hsa-miR-15b-5p, hsa-miR-16-5p, hsa-miR-17-5p, hsa-miR-186-5p, hsa-miR-195-5p, hsa-miR-199a-3p, hsa-miR-200b-3p, hsa-miR-200c-3p, hsa-miR-205-3p, hsa-miR-205-5p, hsa-miR-206, hsa-miR-20a-5p, hsa-miR-20b-5p, hsa-miR-214-3p, hsa-miR-29a-3p, hsa-miR-29b-2-5p, hsa-miR-29b-3p, hsa-miR-29c-3p, h…
elmmo	tarbase	42	hsa-miR-1-3p, hsa-miR-103a-3p, hsa-miR-106a-5p, hsa-miR-106b-5p, hsa-miR-107, hsa-miR-125b-5p, hsa-miR-126-5p, hsa-miR-15a-5p, hsa-miR-15b-5p, hsa-miR-16-5p, hsa-miR-17-5p, hsa-miR-186-5p, hsa-miR-195-5p, hsa-miR-199a-3p, hsa-miR-199b-3p, hsa-miR-200b-3p, hsa-miR-200c-3p, hsa-miR-205-5p, hsa-miR-20a-5p, hsa-miR-20b-5p, hsa-miR-214-3p, hsa-miR-23a-3p, hsa-miR-23b-3p, hsa-miR-29a-3p, hsa-miR-29b-2-…
mirtarbase	tarbase	52	hsa-miR-1-3p, hsa-miR-101-3p, hsa-miR-106a-5p, hsa-miR-106b-5p, hsa-miR-107, hsa-miR-125a-3p, hsa-miR-126-5p, hsa-miR-134-5p, hsa-miR-140-5p, hsa-miR-141-5p, hsa-miR-147a, hsa-miR-15a-5p, hsa-miR-15b-5p, hsa-miR-16-5p, hsa-miR-17-5p, hsa-miR-181a-5p, hsa-miR-185-5p, hsa-miR-186-5p, hsa-miR-190a-5p, hsa-miR-195-5p, hsa-miR-199a-3p, hsa-miR-200b-3p, hsa-miR-200c-3p, hsa-miR-205-5p, hsa-miR-20a-5p, …
mirtarbase	pita	37	hsa-miR-101-3p, hsa-miR-106a-5p, hsa-miR-106b-5p, hsa-miR-107, hsa-miR-125a-5p, hsa-miR-1293, hsa-miR-134-5p, hsa-miR-15a-5p, hsa-miR-15b-5p, hsa-miR-16-5p, hsa-miR-17-5p, hsa-miR-185-5p, hsa-miR-195-5p, hsa-miR-199a-3p, hsa-miR-199a-5p, hsa-miR-199b-5p, hsa-miR-205-5p, hsa-miR-206, hsa-miR-20a-5p, hsa-miR-20b-5p, hsa-miR-214-3p, hsa-miR-297, hsa-miR-299-3p, hsa-miR-29b-3p, hsa-miR-29c-3p, hsa-mi…
pita	tarbase	36	hsa-miR-101-3p, hsa-miR-103a-3p, hsa-miR-106a-5p, hsa-miR-106b-5p, hsa-miR-107, hsa-miR-127-3p, hsa-miR-134-5p, hsa-miR-138-5p, hsa-miR-15a-5p, hsa-miR-15b-5p, hsa-miR-16-5p, hsa-miR-17-5p, hsa-miR-185-5p, hsa-miR-18a-5p, hsa-miR-18b-5p, hsa-miR-195-5p, hsa-miR-199a-3p, hsa-miR-199b-3p, hsa-miR-205-5p, hsa-miR-20a-5p, hsa-miR-20b-5p, hsa-miR-214-3p, hsa-miR-26a-5p, hsa-miR-29b-3p, hsa-miR-29c-3p,…
elmmo	pita	29	hsa-miR-103a-3p, hsa-miR-106a-5p, hsa-miR-106b-5p, hsa-miR-107, hsa-miR-125a-5p, hsa-miR-1299, hsa-miR-15a-5p, hsa-miR-15b-5p, hsa-miR-16-5p, hsa-miR-17-5p, hsa-miR-195-5p, hsa-miR-199a-3p, hsa-miR-199b-3p, hsa-miR-205-5p, hsa-miR-206, hsa-miR-20a-5p, hsa-miR-20b-5p, hsa-miR-214-3p, hsa-miR-29b-3p, hsa-miR-29c-3p, hsa-miR-373-3p, hsa-miR-424-5p, hsa-miR-494-3p, hsa-miR-497-5p, hsa-miR-503-5p, hsa…
elmmo	mirecords	16	hsa-miR-106a-5p, hsa-miR-106b-5p, hsa-miR-15a-5p, hsa-miR-16-5p, hsa-miR-17-5p, hsa-miR-205-5p, hsa-miR-20a-5p, hsa-miR-20b-5p, hsa-miR-302d-3p, hsa-miR-330-3p, hsa-miR-34a-5p, hsa-miR-372-3p, hsa-miR-373-3p, hsa-miR-520g-3p, hsa-miR-520h, hsa-miR-93-5p
mirecords	mirtarbase	21	hsa-miR-106a-5p, hsa-miR-106b-5p, hsa-miR-126-3p, hsa-miR-140-5p, hsa-miR-147a, hsa-miR-15a-5p, hsa-miR-16-5p, hsa-miR-17-5p, hsa-miR-205-5p, hsa-miR-20a-5p, hsa-miR-20b-5p, hsa-miR-302d-3p, hsa-miR-330-3p, hsa-miR-34a-5p, hsa-miR-34b-5p, hsa-miR-372-3p, hsa-miR-373-3p, hsa-miR-504-5p, hsa-miR-520g-3p, hsa-miR-520h, hsa-miR-93-5p
mirecords	pita	11	hsa-miR-106a-5p, hsa-miR-106b-5p, hsa-miR-15a-5p, hsa-miR-16-5p, hsa-miR-17-5p, hsa-miR-205-5p, hsa-miR-20a-5p, hsa-miR-20b-5p, hsa-miR-373-3p, hsa-miR-520g-3p, hsa-miR-93-5p
mirecords	tarbase	17	hsa-miR-106a-5p, hsa-miR-106b-5p, hsa-miR-140-5p, hsa-miR-147a, hsa-miR-15a-5p, hsa-miR-16-5p, hsa-miR-17-5p, hsa-miR-205-5p, hsa-miR-20a-5p, hsa-miR-20b-5p, hsa-miR-302d-3p, hsa-miR-330-3p, hsa-miR-34a-5p, hsa-miR-372-3p, hsa-miR-373-3p, hsa-miR-520h, hsa-miR-93-5p
diana_microt	mirdb	26	hsa-miR-1277-5p, hsa-miR-15a-5p, hsa-miR-15b-5p, hsa-miR-16-5p, hsa-miR-195-5p, hsa-miR-205-5p, hsa-miR-2053, hsa-miR-2115-3p, hsa-miR-29a-3p, hsa-miR-29b-2-5p, hsa-miR-29b-3p, hsa-miR-29c-3p, hsa-miR-3163, hsa-miR-361-5p, hsa-miR-3668, hsa-miR-374c-5p, hsa-miR-410-3p, hsa-miR-424-5p, hsa-miR-451b, hsa-miR-4524a-5p, hsa-miR-4524b-5p, hsa-miR-4742-3p, hsa-miR-4782-5p, hsa-miR-5011-5p, hsa-miR-548p…
diana_microt	mirtarbase	22	hsa-miR-1277-5p, hsa-miR-15a-5p, hsa-miR-15b-5p, hsa-miR-16-5p, hsa-miR-195-5p, hsa-miR-205-5p, hsa-miR-29a-3p, hsa-miR-29b-2-5p, hsa-miR-29b-3p, hsa-miR-29c-3p, hsa-miR-3163, hsa-miR-361-5p, hsa-miR-3924, hsa-miR-3941, hsa-miR-410-3p, hsa-miR-424-5p, hsa-miR-451b, hsa-miR-452-5p, hsa-miR-4524a-5p, hsa-miR-4524b-5p, hsa-miR-5682, hsa-miR-5692a
mirdb	mirtarbase	33	hsa-miR-1277-5p, hsa-miR-15a-5p, hsa-miR-15b-5p, hsa-miR-16-5p, hsa-miR-186-5p, hsa-miR-195-5p, hsa-miR-200b-3p, hsa-miR-200c-3p, hsa-miR-205-5p, hsa-miR-297, hsa-miR-29a-3p, hsa-miR-29b-2-5p, hsa-miR-29b-3p, hsa-miR-29c-3p, hsa-miR-3163, hsa-miR-361-5p, hsa-miR-374b-3p, hsa-miR-410-3p, hsa-miR-424-5p, hsa-miR-429, hsa-miR-451b, hsa-miR-4524a-5p, hsa-miR-4524b-5p, hsa-miR-497-5p, hsa-miR-503-5p, …
miranda	mirtarbase	32	hsa-miR-1293, hsa-miR-134-5p, hsa-miR-140-5p, hsa-miR-15a-5p, hsa-miR-15b-5p, hsa-miR-16-5p, hsa-miR-185-5p, hsa-miR-186-5p, hsa-miR-195-5p, hsa-miR-200b-3p, hsa-miR-200c-3p, hsa-miR-205-5p, hsa-miR-297, hsa-miR-299-3p, hsa-miR-29a-3p, hsa-miR-29b-3p, hsa-miR-29c-3p, hsa-miR-3163, hsa-miR-361-5p, hsa-miR-374a-5p, hsa-miR-374b-3p, hsa-miR-374b-5p, hsa-miR-383-5p, hsa-miR-410-3p, hsa-miR-424-5p, hs…
miranda	pita	19	hsa-miR-1293, hsa-miR-134-5p, hsa-miR-15a-5p, hsa-miR-15b-5p, hsa-miR-16-5p, hsa-miR-185-5p, hsa-miR-195-5p, hsa-miR-205-5p, hsa-miR-26a-5p, hsa-miR-297, hsa-miR-299-3p, hsa-miR-29b-3p, hsa-miR-29c-3p, hsa-miR-383-5p, hsa-miR-424-5p, hsa-miR-452-5p, hsa-miR-494-3p, hsa-miR-497-5p, hsa-miR-590-3p
elmmo	mirdb	28	hsa-miR-1299, hsa-miR-15a-5p, hsa-miR-15b-5p, hsa-miR-16-5p, hsa-miR-186-5p, hsa-miR-195-5p, hsa-miR-200b-3p, hsa-miR-200c-3p, hsa-miR-205-5p, hsa-miR-2053, hsa-miR-2115-3p, hsa-miR-29a-3p, hsa-miR-29b-2-5p, hsa-miR-29b-3p, hsa-miR-29c-3p, hsa-miR-3163, hsa-miR-361-5p, hsa-miR-374b-3p, hsa-miR-374c-5p, hsa-miR-424-5p, hsa-miR-429, hsa-miR-497-5p, hsa-miR-503-5p, hsa-miR-548p, hsa-miR-576-5p, hsa-…
mirdb	pita	12	hsa-miR-1299, hsa-miR-15a-5p, hsa-miR-15b-5p, hsa-miR-16-5p, hsa-miR-195-5p, hsa-miR-205-5p, hsa-miR-297, hsa-miR-29b-3p, hsa-miR-29c-3p, hsa-miR-424-5p, hsa-miR-497-5p, hsa-miR-503-5p
miranda	mirecords	4	hsa-miR-140-5p, hsa-miR-15a-5p, hsa-miR-16-5p, hsa-miR-205-5p
miranda	targetscan	14	hsa-miR-140-5p, hsa-miR-15a-5p, hsa-miR-15b-5p, hsa-miR-16-5p, hsa-miR-195-5p, hsa-miR-205-5p, hsa-miR-299-3p, hsa-miR-29a-3p, hsa-miR-29b-3p, hsa-miR-29c-3p, hsa-miR-361-5p, hsa-miR-424-5p, hsa-miR-497-5p, hsa-miR-655-3p
mirecords	targetscan	4	hsa-miR-140-5p, hsa-miR-15a-5p, hsa-miR-16-5p, hsa-miR-205-5p
mirtarbase	targetscan	14	hsa-miR-140-5p, hsa-miR-15a-5p, hsa-miR-15b-5p, hsa-miR-16-5p, hsa-miR-195-5p, hsa-miR-205-5p, hsa-miR-299-3p, hsa-miR-29a-3p, hsa-miR-29b-3p, hsa-miR-29c-3p, hsa-miR-361-5p, hsa-miR-424-5p, hsa-miR-497-5p, hsa-miR-6838-5p
tarbase	targetscan	11	hsa-miR-140-5p, hsa-miR-15a-5p, hsa-miR-15b-5p, hsa-miR-16-5p, hsa-miR-195-5p, hsa-miR-205-5p, hsa-miR-29a-3p, hsa-miR-29b-3p, hsa-miR-29c-3p, hsa-miR-361-5p, hsa-miR-424-5p
mirtarbase	pictar	4	hsa-miR-141-5p, hsa-miR-185-5p, hsa-miR-410-3p, hsa-miR-4483
pictar	tarbase	2	hsa-miR-141-5p, hsa-miR-185-5p
diana_microt	elmmo	19	hsa-miR-15a-5p, hsa-miR-15b-5p, hsa-miR-16-5p, hsa-miR-195-5p, hsa-miR-205-5p, hsa-miR-2053, hsa-miR-2115-3p, hsa-miR-29a-3p, hsa-miR-29b-2-5p, hsa-miR-29b-3p, hsa-miR-29c-3p, hsa-miR-3121-3p, hsa-miR-3163, hsa-miR-361-5p, hsa-miR-374c-5p, hsa-miR-424-5p, hsa-miR-548p, hsa-miR-548x-3p, hsa-miR-889-3p
diana_microt	miranda	22	hsa-miR-15a-5p, hsa-miR-15b-5p, hsa-miR-16-5p, hsa-miR-195-5p, hsa-miR-205-5p, hsa-miR-2053, hsa-miR-2115-3p, hsa-miR-29a-3p, hsa-miR-29b-3p, hsa-miR-29c-3p, hsa-miR-300, hsa-miR-3121-3p, hsa-miR-3163, hsa-miR-3169, hsa-miR-361-5p, hsa-miR-374a-3p, hsa-miR-381-3p, hsa-miR-410-3p, hsa-miR-424-5p, hsa-miR-452-5p, hsa-miR-548p, hsa-miR-889-3p
diana_microt	mirecords	3	hsa-miR-15a-5p, hsa-miR-16-5p, hsa-miR-205-5p
diana_microt	pita	9	hsa-miR-15a-5p, hsa-miR-15b-5p, hsa-miR-16-5p, hsa-miR-195-5p, hsa-miR-205-5p, hsa-miR-29b-3p, hsa-miR-29c-3p, hsa-miR-424-5p, hsa-miR-452-5p
diana_microt	tarbase	12	hsa-miR-15a-5p, hsa-miR-15b-5p, hsa-miR-16-5p, hsa-miR-195-5p, hsa-miR-205-5p, hsa-miR-29a-3p, hsa-miR-29b-2-5p, hsa-miR-29b-3p, hsa-miR-29c-3p, hsa-miR-361-5p, hsa-miR-424-5p, hsa-miR-452-5p
diana_microt	targetscan	11	hsa-miR-15a-5p, hsa-miR-15b-5p, hsa-miR-16-5p, hsa-miR-195-5p, hsa-miR-205-5p, hsa-miR-29a-3p, hsa-miR-29b-3p, hsa-miR-29c-3p, hsa-miR-361-5p, hsa-miR-374c-5p, hsa-miR-424-5p
elmmo	miranda	32	hsa-miR-15a-5p, hsa-miR-15b-5p, hsa-miR-16-5p, hsa-miR-186-5p, hsa-miR-195-5p, hsa-miR-200b-3p, hsa-miR-200c-3p, hsa-miR-205-5p, hsa-miR-2053, hsa-miR-2115-3p, hsa-miR-23a-3p, hsa-miR-23b-3p, hsa-miR-29a-3p, hsa-miR-29b-3p, hsa-miR-29c-3p, hsa-miR-3121-3p, hsa-miR-3163, hsa-miR-361-5p, hsa-miR-374b-3p, hsa-miR-424-5p, hsa-miR-4274, hsa-miR-429, hsa-miR-494-3p, hsa-miR-497-5p, hsa-miR-548p, hsa-mi…
elmmo	targetscan	13	hsa-miR-15a-5p, hsa-miR-15b-5p, hsa-miR-16-5p, hsa-miR-195-5p, hsa-miR-205-5p, hsa-miR-29a-3p, hsa-miR-29b-3p, hsa-miR-29c-3p, hsa-miR-361-5p, hsa-miR-374c-5p, hsa-miR-424-5p, hsa-miR-497-5p, hsa-miR-655-3p
miranda	mirdb	28	hsa-miR-15a-5p, hsa-miR-15b-5p, hsa-miR-16-5p, hsa-miR-186-5p, hsa-miR-195-5p, hsa-miR-200b-3p, hsa-miR-200c-3p, hsa-miR-205-5p, hsa-miR-2053, hsa-miR-2115-3p, hsa-miR-297, hsa-miR-29a-3p, hsa-miR-29b-3p, hsa-miR-29c-3p, hsa-miR-3163, hsa-miR-361-5p, hsa-miR-374b-3p, hsa-miR-410-3p, hsa-miR-424-5p, hsa-miR-4270, hsa-miR-429, hsa-miR-497-5p, hsa-miR-548p, hsa-miR-576-5p, hsa-miR-578, hsa-miR-655-3…
mirdb	mirecords	3	hsa-miR-15a-5p, hsa-miR-16-5p, hsa-miR-205-5p
mirdb	tarbase	17	hsa-miR-15a-5p, hsa-miR-15b-5p, hsa-miR-16-5p, hsa-miR-186-5p, hsa-miR-195-5p, hsa-miR-200b-3p, hsa-miR-200c-3p, hsa-miR-205-5p, hsa-miR-29a-3p, hsa-miR-29b-2-5p, hsa-miR-29b-3p, hsa-miR-29c-3p, hsa-miR-361-5p, hsa-miR-374b-3p, hsa-miR-424-5p, hsa-miR-4766-3p, hsa-miR-503-5p
mirdb	targetscan	14	hsa-miR-15a-5p, hsa-miR-15b-5p, hsa-miR-16-5p, hsa-miR-195-5p, hsa-miR-205-5p, hsa-miR-29a-3p, hsa-miR-29b-3p, hsa-miR-29c-3p, hsa-miR-361-5p, hsa-miR-374c-5p, hsa-miR-424-5p, hsa-miR-497-5p, hsa-miR-655-3p, hsa-miR-6838-5p
pita	targetscan	10	hsa-miR-15a-5p, hsa-miR-15b-5p, hsa-miR-16-5p, hsa-miR-195-5p, hsa-miR-205-5p, hsa-miR-299-3p, hsa-miR-29b-3p, hsa-miR-29c-3p, hsa-miR-424-5p, hsa-miR-497-5p
miranda	pictar	3	hsa-miR-185-5p, hsa-miR-410-3p, hsa-miR-4306
pictar	pita	1	hsa-miR-185-5p
diana_microt	pictar	1	hsa-miR-410-3p
mirdb	pictar	2	hsa-miR-410-3p, hsa-miR-4441
