# Supplementary material for: Loss of miRNA-Mediated VEGFA Regulation by SNP-Induced Impairment: A Bioinformatic Analysis in Diabetic Complications
Source: Biomedicines. 2025 May 14;13(5):1192. doi: 10.3390/biomedicines13051192 (PMC12109573; doi:10.3390/biomedicines13051192)
Supplement: Supplementary file 1 [file biomedicines-13-01192-s001.zip › Table S1 - Results From Multimir.csv]

tarbase	MIMAT0004481	hsa-let-7a-3p	VEGFA	7422	ENSG00000112715	HITS-CLIP	negative	26061048	validated	NA
miranda	MIMAT0004481	hsa-let-7a-3p	VEGFA	7422	ENSG00000112715	NA	NA	NA	predicted	-10081
miranda	MIMAT0004481	hsa-let-7a-3p	VEGFA	7422	ENSG00000112715	NA	NA	NA	predicted	-11357
miranda	MIMAT0004481	hsa-let-7a-3p	VEGFA	7422	ENSG00000112715	NA	NA	NA	predicted	-11377
miranda	MIMAT0004481	hsa-let-7a-3p	VEGFA	7422	ENSG00000112715	NA	NA	NA	predicted	-11459
tarbase	MIMAT0004482	hsa-let-7b-3p	VEGFA	7422	ENSG00000112715	HITS-CLIP	negative	26061048,3	validated	NA
miranda	MIMAT0004482	hsa-let-7b-3p	VEGFA	7422	ENSG00000112715	NA	NA	NA	predicted	-0.9015
miranda	MIMAT0004482	hsa-let-7b-3p	VEGFA	7422	ENSG00000112715	NA	NA	NA	predicted	-10552
miranda	MIMAT0004482	hsa-let-7b-3p	VEGFA	7422	ENSG00000112715	NA	NA	NA	predicted	-10577
miranda	MIMAT0004482	hsa-let-7b-3p	VEGFA	7422	ENSG00000112715	NA	NA	NA	predicted	-1068
miranda	MIMAT0004486	hsa-let-7f-1-3p	VEGFA	7422	ENSG00000112715	NA	NA	NA	predicted	-0.9081
miranda	MIMAT0004486	hsa-let-7f-1-3p	VEGFA	7422	ENSG00000112715	NA	NA	NA	predicted	-10604
miranda	MIMAT0004486	hsa-let-7f-1-3p	VEGFA	7422	ENSG00000112715	NA	NA	NA	predicted	-10629
miranda	MIMAT0004486	hsa-let-7f-1-3p	VEGFA	7422	ENSG00000112715	NA	NA	NA	predicted	-1073
mirtarbase	MIMAT0000099	hsa-miR-101-3p	VEGFA	7422	ENSG00000112715	Sequencing	Functional MTI (Weak)	20371350	validated	NA
mirtarbase	MIMAT0000099	hsa-miR-101-3p	VEGFA	7422	ENSG00000112715	Luciferase reporter assay//qRT-PCR	Functional MTI	23608225	validated	NA
mirtarbase	MIMAT0000099	hsa-miR-101-3p	VEGFA	7422	ENSG00000112715	Luciferase reporter assay	Functional MTI	25658842	validated	NA
mirtarbase	MIMAT0000099	hsa-miR-101-3p	VEGFA	7422	ENSG00000112715	Sequencing//Luciferase reporter assay//qRT-PCR		20371350	validated	NA
mirtarbase	MIMAT0000099	hsa-miR-101-3p	VEGFA	7422	ENSG00000112715	Sequencing//Luciferase reporter assay//qRT-PCR		23608225	validated	NA
tarbase	MIMAT0000099	hsa-miR-101-3p	VEGFA	7422	ENSG00000112715	Chimeric fragments	negative	24857550	validated	NA
pita	MIMAT0000099	hsa-miR-101-3p	VEGFA	7422	ENSG00000112715	NA	NA	NA	predicted	-8.36
tarbase	MIMAT0000101	hsa-miR-103a-3p	VEGFA	7422	ENSG00000112715	PAR-CLIP//HITS-CLIP	negative	20371350,21572407,22012620,22100165,22100165,22291592,22291592,22291592,22291592,23446348,23592263,23592263,24038734,24398324,24668909,24906430,26061048,26701625,27292025,27292025,27292025,27292025,31101765	validated	NA
elmmo	MIMAT0000101	hsa-miR-103a-3p	VEGFA	7422	ENSG00000112715	NA	NA	NA	predicted	0.843
elmmo	MIMAT0000101	hsa-miR-103a-3p	VEGFA	7422	ENSG00000112715	NA	NA	NA	predicted	0.843
elmmo	MIMAT0000101	hsa-miR-103a-3p	VEGFA	7422	ENSG00000112715	NA	NA	NA	predicted	0.378
elmmo	MIMAT0000101	hsa-miR-103a-3p	VEGFA	7422	ENSG00000112715	NA	NA	NA	predicted	0.378
pita	MIMAT0000101	hsa-miR-103a-3p	VEGFA	7422	ENSG00000112715	NA	NA	NA	predicted	-8.7
mirecords	MIMAT0000103	hsa-miR-106a-5p	VEGFA	7422	ENSG00000112715			18320040	validated	NA
mirtarbase	MIMAT0000103	hsa-miR-106a-5p	VEGFA	7422	ENSG00000112715	ELISA//Luciferase reporter assay	Functional MTI	18320040	validated	NA
mirtarbase	MIMAT0000103	hsa-miR-106a-5p	VEGFA	7422	ENSG00000112715	Microarray	Functional MTI (Weak)	23807165	validated	NA
mirtarbase	MIMAT0000103	hsa-miR-106a-5p	VEGFA	7422	ENSG00000112715	ELISA//Luciferase reporter assay//Other//Microarray		23807165	validated	NA
mirtarbase	MIMAT0000103	hsa-miR-106a-5p	VEGFA	7422	ENSG00000112715	ELISA//Luciferase reporter assay//Other//Microarray		18320040	validated	NA
tarbase	MIMAT0000103	hsa-miR-106a-5p	VEGFA	7422	ENSG00000112715	PAR-CLIP//HITS-CLIP//Luciferase Reporter Assay	negative	21572407,22927820,22927820,23313552,23824327,24374217,24906430,26061048,30455455,34031238,18320040	validated	NA
elmmo	MIMAT0000103	hsa-miR-106a-5p	VEGFA	7422	ENSG00000112715	NA	NA	NA	predicted	0.851
elmmo	MIMAT0000103	hsa-miR-106a-5p	VEGFA	7422	ENSG00000112715	NA	NA	NA	predicted	0.851
pita	MIMAT0000103	hsa-miR-106a-5p	VEGFA	7422	ENSG00000112715	NA	NA	NA	predicted	-10.73
mirecords	MIMAT0000680	hsa-miR-106b-5p	VEGFA	7422	ENSG00000112715	ELISA		18320040	validated	NA
mirtarbase	MIMAT0000680	hsa-miR-106b-5p	VEGFA	7422	ENSG00000112715	ELISA//Luciferase reporter assay	Functional MTI	18320040	validated	NA
mirtarbase	MIMAT0000680	hsa-miR-106b-5p	VEGFA	7422	ENSG00000112715	Microarray	Functional MTI (Weak)	17242205	validated	NA
mirtarbase	MIMAT0000680	hsa-miR-106b-5p	VEGFA	7422	ENSG00000112715	ELISA//Luciferase reporter assay//Microarray		17242205	validated	NA
mirtarbase	MIMAT0000680	hsa-miR-106b-5p	VEGFA	7422	ENSG00000112715	ELISA//Luciferase reporter assay//Microarray		18320040	validated	NA
tarbase	MIMAT0000680	hsa-miR-106b-5p	VEGFA	7422	ENSG00000112715	PAR-CLIP//HITS-CLIP//qCLASH//Luciferase Reporter Assay	negative	21572407,22927820,23824327,24038734,24038734,24374217,24906430,27150721,28735896,33406413,33406413,34031238,34914716,34914716,18320040	validated	NA
elmmo	MIMAT0000680	hsa-miR-106b-5p	VEGFA	7422	ENSG00000112715	NA	NA	NA	predicted	0.886
elmmo	MIMAT0000680	hsa-miR-106b-5p	VEGFA	7422	ENSG00000112715	NA	NA	NA	predicted	0.886
pita	MIMAT0000680	hsa-miR-106b-5p	VEGFA	7422	ENSG00000112715	NA	NA	NA	predicted	-9.33
mirtarbase	MIMAT0000104	hsa-miR-107	VEGFA	7422	ENSG00000112715	ELISA//Luciferase reporter assay	Functional MTI	18320040	validated	NA
mirtarbase	MIMAT0000104	hsa-miR-107	VEGFA	7422	ENSG00000112715	ELISA//Luciferase reporter assay//Other		18320040	validated	NA
tarbase	MIMAT0000104	hsa-miR-107	VEGFA	7422	ENSG00000112715	PAR-CLIP//HITS-CLIP	negative	20371350,21572407,22012620,22100165,22100165,22291592,22291592,22291592,22291592,23446348,23592263,24038734,24398324,24668909,24906430,26061048,26701625,26701625,27292025,27292025,27292025,27292025,31101765	validated	NA
elmmo	MIMAT0000104	hsa-miR-107	VEGFA	7422	ENSG00000112715	NA	NA	NA	predicted	0.843
elmmo	MIMAT0000104	hsa-miR-107	VEGFA	7422	ENSG00000112715	NA	NA	NA	predicted	0.843
elmmo	MIMAT0000104	hsa-miR-107	VEGFA	7422	ENSG00000112715	NA	NA	NA	predicted	0.378
elmmo	MIMAT0000104	hsa-miR-107	VEGFA	7422	ENSG00000112715	NA	NA	NA	predicted	0.378
pita	MIMAT0000104	hsa-miR-107	VEGFA	7422	ENSG00000112715	NA	NA	NA	predicted	-9.85
miranda	MIMAT0005873	hsa-miR-1208	VEGFA	7422	ENSG00000112715	NA	NA	NA	predicted	-12384
miranda	MIMAT0005873	hsa-miR-1208	VEGFA	7422	ENSG00000112715	NA	NA	NA	predicted	-12954
miranda	MIMAT0005873	hsa-miR-1208	VEGFA	7422	ENSG00000112715	NA	NA	NA	predicted	-12962
miranda	MIMAT0005873	hsa-miR-1208	VEGFA	7422	ENSG00000112715	NA	NA	NA	predicted	-12994
mirdb	MIMAT0049023	hsa-miR-12129	VEGFA	7422	ENSG00000112715	NA	NA	NA	predicted	9063769
mirdb	MIMAT0049023	hsa-miR-12129	VEGFA	7422	ENSG00000112715	NA	NA	NA	predicted	9057588
mirdb	MIMAT0049023	hsa-miR-12129	VEGFA	7422	ENSG00000112715	NA	NA	NA	predicted	9056113
diana_microt	MIMAT0005591	hsa-miR-1236-3p	VEGFA	7422	ENSG00000112715	NA	NA	NA	predicted	0.815
diana_microt	MIMAT0005591	hsa-miR-1236-3p	VEGFA	7422	ENSG00000112715	NA	NA	NA	predicted	0.815
mirtarbase	MIMAT0026744	hsa-miR-1252-3p	VEGFA	7422	ENSG00000112715	PAR-CLIP	Functional MTI (Weak)	23592263	validated	NA
mirtarbase	MIMAT0026744	hsa-miR-1252-3p	VEGFA	7422	ENSG00000112715	PAR-CLIP	Functional MTI (Weak)	21572407	validated	NA
mirtarbase	MIMAT0026744	hsa-miR-1252-3p	VEGFA	7422	ENSG00000112715	PAR-CLIP	Functional MTI (Weak)	20371350	validated	NA
mirtarbase	MIMAT0026744	hsa-miR-1252-3p	VEGFA	7422	ENSG00000112715	PAR-CLIP		23592263	validated	NA
mirtarbase	MIMAT0026744	hsa-miR-1252-3p	VEGFA	7422	ENSG00000112715	PAR-CLIP		21572407	validated	NA
mirtarbase	MIMAT0026744	hsa-miR-1252-3p	VEGFA	7422	ENSG00000112715	PAR-CLIP		20371350	validated	NA
mirtarbase	MIMAT0004602	hsa-miR-125a-3p	VEGFA	7422	ENSG00000112715	Immunohistochemistry//Luciferase reporter assay//qRT-PCR//Western blot	Functional MTI	26398444	validated	NA
mirtarbase	MIMAT0004602	hsa-miR-125a-3p	VEGFA	7422	ENSG00000112715	Immunohistochemistry//Luciferase reporter assay//qRT-PCR//Western blot		26398444	validated	NA
tarbase	MIMAT0004602	hsa-miR-125a-3p	VEGFA	7422	ENSG00000112715	PAR-CLIP	negative	27292025	validated	NA
mirtarbase	MIMAT0000443	hsa-miR-125a-5p	VEGFA	7422	ENSG00000112715	ELISA//Luciferase reporter assay	Non-Functional MTI	18320040	validated	NA
mirtarbase	MIMAT0000443	hsa-miR-125a-5p	VEGFA	7422	ENSG00000112715	ELISA//Luciferase reporter assay//qRT-PCR//Western blot	Functional MTI	26398444	validated	NA
mirtarbase	MIMAT0000443	hsa-miR-125a-5p	VEGFA	7422	ENSG00000112715	ELISA//Luciferase reporter assay//Other//qRT-PCR//Western blot		18320040	validated	NA
mirtarbase	MIMAT0000443	hsa-miR-125a-5p	VEGFA	7422	ENSG00000112715	ELISA//Luciferase reporter assay//Other//qRT-PCR//Western blot		26398444	validated	NA
elmmo	MIMAT0000443	hsa-miR-125a-5p	VEGFA	7422	ENSG00000112715	NA	NA	NA	predicted	0.532
elmmo	MIMAT0000443	hsa-miR-125a-5p	VEGFA	7422	ENSG00000112715	NA	NA	NA	predicted	0.532
pita	MIMAT0000443	hsa-miR-125a-5p	VEGFA	7422	ENSG00000112715	NA	NA	NA	predicted	-10.51
tarbase	MIMAT0000423	hsa-miR-125b-5p	VEGFA	7422	ENSG00000112715	qCLASH	negative	34914716	validated	NA
elmmo	MIMAT0000423	hsa-miR-125b-5p	VEGFA	7422	ENSG00000112715	NA	NA	NA	predicted	0.532
elmmo	MIMAT0000423	hsa-miR-125b-5p	VEGFA	7422	ENSG00000112715	NA	NA	NA	predicted	0.532
mirecords	MIMAT0000445	hsa-miR-126-3p	VEGFA	7422	ENSG00000112715	Luciferase activity assay		19223090	validated	NA
mirecords	MIMAT0000445	hsa-miR-126-3p	VEGFA	7422	ENSG00000112715	Western blot		21249429	validated	NA
mirtarbase	MIMAT0000445	hsa-miR-126-3p	VEGFA	7422	ENSG00000112715	Luciferase reporter assay//Reporter assay	Functional MTI	19223090	validated	NA
mirtarbase	MIMAT0000445	hsa-miR-126-3p	VEGFA	7422	ENSG00000112715	Luciferase reporter assay//qRT-PCR//Western blot	Functional MTI	22510476	validated	NA
mirtarbase	MIMAT0000445	hsa-miR-126-3p	VEGFA	7422	ENSG00000112715	Luciferase reporter assay//Western blot//Reporter assay
mirtarbase	MIMAT0000445	hsa-miR-126-3p	VEGFA	7422	ENSG00000112715	Luciferase reporter assay//qRT-PCR//Western blot	Functional MTI	25428912	validated	NA
mirtarbase	MIMAT0000445	hsa-miR-126-3p	VEGFA	7422	ENSG00000112715	PAR-CLIP	Functional MTI (Weak)	21572407	validated	NA
mirtarbase	MIMAT0000445	hsa-miR-126-3p	VEGFA	7422	ENSG00000112715	Luciferase reporter assay	Functional MTI	24140635	validated	NA
mirtarbase	MIMAT0000445	hsa-miR-126-3p	VEGFA	7422	ENSG00000112715	Luciferase reporter assay//qRT-PCR//Western blot	Functional MTI	23900443	validated	NA
mirtarbase	MIMAT0000445	hsa-miR-126-3p	VEGFA	7422	ENSG00000112715	Luciferase reporter assay//qRT-PCR//Western blot//Other//Reporter assay
mirtarbase	MIMAT0000445	hsa-miR-126-3p	VEGFA	7422	ENSG00000112715	Luciferase reporter assay//qRT-PCR//Western blot//Other//Reporter assay
mirtarbase	MIMAT0000445	hsa-miR-126-3p	VEGFA	7422	ENSG00000112715	Luciferase reporter assay//qRT-PCR//Western blot//Other//Reporter assay
mirtarbase	MIMAT0000445	hsa-miR-126-3p	VEGFA	7422	ENSG00000112715	Luciferase reporter assay//qRT-PCR//Western blot//Other//Reporter assay
mirtarbase	MIMAT0000445	hsa-miR-126-3p	VEGFA	7422	ENSG00000112715	Luciferase reporter assay//qRT-PCR//Western blot//Other//Reporter assay
mirtarbase	MIMAT0000445	hsa-miR-126-3p	VEGFA	7422	ENSG00000112715	Luciferase reporter assay//qRT-PCR//Western blot//Other//Reporter assay
mirtarbase	MIMAT0000445	hsa-miR-126-3p	VEGFA	7422	ENSG00000112715	Luciferase reporter assay//qRT-PCR//Western blot//Other//Reporter assay
mirtarbase	MIMAT0000445	hsa-miR-126-3p	VEGFA	7422	ENSG00000112715	Luciferase reporter assay//qRT-PCR//Western blot//Other//Reporter assay
mirtarbase	MIMAT0000445	hsa-miR-126-3p	VEGFA	7422	ENSG00000112715	Luciferase reporter assay//qRT-PCR//Western blot//Other//Reporter assay
mirtarbase	MIMAT0000445	hsa-miR-126-3p	VEGFA	7422	ENSG00000112715	Luciferase reporter assay//qRT-PCR//Western blot//Other//Reporter assay
mirtarbase	MIMAT0000445	hsa-miR-126-3p	VEGFA	7422	ENSG00000112715	Luciferase reporter assay//qRT-PCR//Western blot//Other//Reporter assay
mirtarbase	MIMAT0000444	hsa-miR-126-5p	VEGFA	7422	ENSG00000112715	Luciferase reporter assay	Functional MTI	27146208	validated	NA
tarbase	MIMAT0000444	hsa-miR-126-5p	VEGFA	7422	ENSG00000112715	Luciferase Reporter Assay	negative	25428912	validated	NA
elmmo	MIMAT0000444	hsa-miR-126-5p	VEGFA	7422	ENSG00000112715	NA	NA	NA	predicted	0.586
elmmo	MIMAT0000444	hsa-miR-126-5p	VEGFA	7422	ENSG00000112715	NA	NA	NA	predicted	0.586
tarbase	MIMAT0000446	hsa-miR-127-3p	VEGFA	7422	ENSG00000112715	HITS-CLIP	negative	26061048	validated	NA
pita	MIMAT0000446	hsa-miR-127-3p	VEGFA	7422	ENSG00000112715	NA	NA	NA	predicted	-9.5
mirtarbase	MIMAT0022724	hsa-miR-1277-5p	VEGFA	7422	ENSG00000112715	PAR-CLIP	Functional MTI (Weak)	23446348	validated	NA
mirtarbase	MIMAT0022724	hsa-miR-1277-5p	VEGFA	7422	ENSG00000112715	PAR-CLIP//HITS-CLIP	Functional MTI (Weak)	21572407	validated	NA
mirtarbase	MIMAT0022724	hsa-miR-1277-5p	VEGFA	7422	ENSG00000112715	PAR-CLIP//HITS-CLIP		23446348	validated	NA
mirtarbase	MIMAT0022724	hsa-miR-1277-5p	VEGFA	7422	ENSG00000112715	PAR-CLIP//HITS-CLIP		21572407	validated	NA
diana_microt	MIMAT0022724	hsa-miR-1277-5p	VEGFA	7422	ENSG00000112715	NA	NA	NA	predicted	1
diana_microt	MIMAT0022724	hsa-miR-1277-5p	VEGFA	7422	ENSG00000112715	NA	NA	NA	predicted	1
mirdb	MIMAT0022724	hsa-miR-1277-5p	VEGFA	7422	ENSG00000112715	NA	NA	NA	predicted	9,99E+13
mirdb	MIMAT0022724	hsa-miR-1277-5p	VEGFA	7422	ENSG00000112715	NA	NA	NA	predicted	9,97E+14
mirdb	MIMAT0022724	hsa-miR-1277-5p	VEGFA	7422	ENSG00000112715	NA	NA	NA	predicted	9,97E+14
mirdb	MIMAT0022724	hsa-miR-1277-5p	VEGFA	7422	ENSG00000112715	NA	NA	NA	predicted	9,97E+14
mirtarbase	MIMAT0005883	hsa-miR-1293	VEGFA	7422	ENSG00000112715	PAR-CLIP	Functional MTI (Weak)	23446348	validated	NA
mirtarbase	MIMAT0005883	hsa-miR-1293	VEGFA	7422	ENSG00000112715	PAR-CLIP		23446348	validated	NA
miranda	MIMAT0005883	hsa-miR-1293	VEGFA	7422	ENSG00000112715	NA	NA	NA	predicted	-0.9339
miranda	MIMAT0005883	hsa-miR-1293	VEGFA	7422	ENSG00000112715	NA	NA	NA	predicted	-0.9374
miranda	MIMAT0005883	hsa-miR-1293	VEGFA	7422	ENSG00000112715	NA	NA	NA	predicted	-0.9515
pita	MIMAT0005883	hsa-miR-1293	VEGFA	7422	ENSG00000112715	NA	NA	NA	predicted	-9.85
elmmo	MIMAT0005887	hsa-miR-1299	VEGFA	7422	ENSG00000112715	NA	NA	NA	predicted	0.462
elmmo	MIMAT0005887	hsa-miR-1299	VEGFA	7422	ENSG00000112715	NA	NA	NA	predicted	0.462
mirdb	MIMAT0005887	hsa-miR-1299	VEGFA	7422	ENSG00000112715	NA	NA	NA	predicted	868892
pita	MIMAT0005887	hsa-miR-1299	VEGFA	7422	ENSG00000112715	NA	NA	NA	predicted	-11.96
mirtarbase	MIMAT0000427	hsa-miR-133a-3p	VEGFA	7422	ENSG00000112715	Reporter assay	Non-Functional MTI	21249429	validated	NA
mirtarbase	MIMAT0000427	hsa-miR-133a-3p	VEGFA	7422	ENSG00000112715	Reporter assay		21249429	validated	NA
mirtarbase	MIMAT0000447	hsa-miR-134-5p	VEGFA	7422	ENSG00000112715	ELISA//Luciferase reporter assay	Functional MTI	18320040	validated	NA
mirtarbase	MIMAT0000447	hsa-miR-134-5p	VEGFA	7422	ENSG00000112715	ELISA//Luciferase reporter assay//Other		18320040	validated	NA
tarbase	MIMAT0000447	hsa-miR-134-5p	VEGFA	7422	ENSG00000112715	HITS-CLIP	negative	23313552,24	validated	NA
miranda	MIMAT0000447	hsa-miR-134-5p	VEGFA	7422	ENSG00000112715	NA	NA	NA	predicted	-0.8263
miranda	MIMAT0000447	hsa-miR-134-5p	VEGFA	7422	ENSG00000112715	NA	NA	NA	predicted	-0.8297
miranda	MIMAT0000447	hsa-miR-134-5p	VEGFA	7422	ENSG00000112715	NA	NA	NA	predicted	-0.8438
pita	MIMAT0000447	hsa-miR-134-5p	VEGFA	7422	ENSG00000112715	NA	NA	NA	predicted	-12
tarbase	MIMAT0000430	hsa-miR-138-5p	VEGFA	7422	ENSG00000112715	HITS-CLIP//PAR-CLIP//Microarrays	negative	23313552,24038734,24389009,27292025,21079996	validated	NA
pita	MIMAT0000430	hsa-miR-138-5p	VEGFA	7422	ENSG00000112715	NA	NA	NA	predicted	-11.51
mirtarbase	MIMAT0000416	hsa-miR-1-3p	VEGFA	7422	ENSG00000112715	Luciferase reporter assay//qRT-PCR//Western blot	Functional MTI	27777493	validated	NA
mirtarbase	MIMAT0000416	hsa-miR-1-3p	VEGFA	7422	ENSG00000112715	ELISA//Luciferase reporter assay//qRT-PCR//Western blot	Functional MTI	28493075	validated	NA
mirtarbase	MIMAT0000416	hsa-miR-1-3p	VEGFA	7422	ENSG00000112715	ELISA//Immunofluorescence//Immunohistochemistry//Luciferase reporter assay//Microarray//qRT-PCR//Western blot	Functional MTI	27541266	validated	NA
mirtarbase	MIMAT0000416	hsa-miR-1-3p	VEGFA	7422	ENSG00000112715	Luciferase reporter assay//qRT-PCR//Western blot		28493075	validated	NA
mirtarbase	MIMAT0000416	hsa-miR-1-3p	VEGFA	7422	ENSG00000112715	Luciferase reporter assay//qRT-PCR//Western blot		27777493	validated	NA
mirtarbase	MIMAT0000416	hsa-miR-1-3p	VEGFA	7422	ENSG00000112715	Luciferase reporter assay//qRT-PCR//Western blot		27541266	validated	NA
tarbase	MIMAT0000416	hsa-miR-1-3p	VEGFA	7422	ENSG00000112715	HITS-CLIP//Microarrays	negative	23313552,23313552,15685193	validated	NA
elmmo	MIMAT0000416	hsa-miR-1-3p	VEGFA	7422	ENSG00000112715	NA	NA	NA	predicted	0.849
elmmo	MIMAT0000416	hsa-miR-1-3p	VEGFA	7422	ENSG00000112715	NA	NA	NA	predicted	0.849
mirecords	MIMAT0000431	hsa-miR-140-5p	VEGFA	7422	ENSG00000112715	ELISA		18320040	validated	NA
mirtarbase	MIMAT0000431	hsa-miR-140-5p	VEGFA	7422	ENSG00000112715	ELISA//Luciferase reporter assay	Functional MTI	18320040	validated	NA
mirtarbase	MIMAT0000431	hsa-miR-140-5p	VEGFA	7422	ENSG00000112715	Luciferase reporter assay//qRT-PCR//Western blot	Functional MTI	26402430	validated	NA
mirtarbase	MIMAT0000431	hsa-miR-140-5p	VEGFA	7422	ENSG00000112715	Luciferase reporter assay//Western blot	Functional MTI	27035554	validated	NA
mirtarbase	MIMAT0000431	hsa-miR-140-5p	VEGFA	7422	ENSG00000112715	ELISA//Luciferase reporter assay//Other		18320040	validated	NA
mirtarbase	MIMAT0000431	hsa-miR-140-5p	VEGFA	7422	ENSG00000112715	ELISA//Luciferase reporter assay//Other		27035554	validated	NA
tarbase	MIMAT0000431	hsa-miR-140-5p	VEGFA	7422	ENSG00000112715	PAR-CLIP//Luciferase Reporter Assay	negative	23592263,18320040,18320040	validated	NA
miranda	MIMAT0000431	hsa-miR-140-5p	VEGFA	7422	ENSG00000112715	NA	NA	NA	predicted	-0.9495
miranda	MIMAT0000431	hsa-miR-140-5p	VEGFA	7422	ENSG00000112715	NA	NA	NA	predicted	-0.9525
miranda	MIMAT0000431	hsa-miR-140-5p	VEGFA	7422	ENSG00000112715	NA	NA	NA	predicted	-0.9649
targetscan	MIMAT0000431	hsa-miR-140-5p	VEGFA	7422	ENSG00000112715	NA	NA	NA	predicted	-0.393
mirtarbase	MIMAT0004598	hsa-miR-141-5p	VEGFA	7422	ENSG00000112715	HITS-CLIP	Functional MTI (Weak)	21572407	validated	NA
mirtarbase	MIMAT0004598	hsa-miR-141-5p	VEGFA	7422	ENSG00000112715	HITS-CLIP		21572407	validated	NA
tarbase	MIMAT0004598	hsa-miR-141-5p	VEGFA	7422	ENSG00000112715	PAR-CLIP	negative	26701625,27292025,27292025	validated	NA
pictar	MIMAT0004598	hsa-miR-141-5p	VEGFA	7422	ENSG00000112715	NA	NA	NA	predicted	224179
pictar	MIMAT0004598	hsa-miR-141-5p	VEGFA	7422	ENSG00000112715	NA	NA	NA	predicted	222152
pictar	MIMAT0004598	hsa-miR-141-5p	VEGFA	7422	ENSG00000112715	NA	NA	NA	predicted	215557
mirtarbase	MIMAT0000437	hsa-miR-145-5p	VEGFA	7422	ENSG00000112715	Luciferase reporter assay//qRT-PCR//Western blot	Functional MTI	22472569	validated	NA
mirtarbase	MIMAT0000437	hsa-miR-145-5p	VEGFA	7422	ENSG00000112715	Immunoblot//Immunohistochemistry//Luciferase reporter assay//Northern blot//qRT-PCR	Functional MTI	22592534	validated	NA
mirtarbase	MIMAT0000437	hsa-miR-145-5p	VEGFA	7422	ENSG00000112715	Luciferase reporter assay//qRT-PCR//Western blotting	Functional MTI	24886719	validated	NA
mirtarbase	MIMAT0000437	hsa-miR-145-5p	VEGFA	7422	ENSG00000112715	Luciferase reporter assay//qRT-PCR//Western blot//Immunoblot//Immunohistochemistry//Northern blot//Western blotting		22472569	validated	NA
mirtarbase	MIMAT0000437	hsa-miR-145-5p	VEGFA	7422	ENSG00000112715	Luciferase reporter assay//qRT-PCR//Western blot//Immunoblot//Immunohistochemistry//Northern blot//Western blotting		24886719	validated	NA
mirtarbase	MIMAT0000437	hsa-miR-145-5p	VEGFA	7422	ENSG00000112715	Luciferase reporter assay//qRT-PCR//Western blot//Immunoblot//Immunohistochemistry//Northern blot//Western blotting		22592534	validated	NA
mirecords	MIMAT0000251	hsa-miR-147a	VEGFA	7422	ENSG00000112715	ELISA		18320040	validated	NA
mirtarbase	MIMAT0000251	hsa-miR-147a	VEGFA	7422	ENSG00000112715	ELISA//Luciferase reporter assay	Functional MTI	18320040	validated	NA
mirtarbase	MIMAT0000251	hsa-miR-147a	VEGFA	7422	ENSG00000112715	ELISA//Luciferase reporter assay//Other		18320040	validated	NA
tarbase	MIMAT0000251	hsa-miR-147a	VEGFA	7422	ENSG00000112715	PAR-CLIP//Luciferase Reporter Assay	negative	21572407,23446348,18320040	validated	NA
tarbase	MIMAT0000243	hsa-miR-148a-3p	VEGFA	7422	ENSG00000112715	HITS-CLIP//PAR-CLIP	negative	26061048,27292025,27292025,27292025,27292025	validated	NA
miranda	MIMAT0000243	hsa-miR-148a-3p	VEGFA	7422	ENSG00000112715	NA	NA	NA	predicted	-10988
miranda	MIMAT0000243	hsa-miR-148a-3p	VEGFA	7422	ENSG00000112715	NA	NA	NA	predicted	-11996
miranda	MIMAT0000243	hsa-miR-148a-3p	VEGFA	7422	ENSG00000112715	NA	NA	NA	predicted	-12012
miranda	MIMAT0000243	hsa-miR-148a-3p	VEGFA	7422	ENSG00000112715	NA	NA	NA	predicted	-12074
tarbase	MIMAT0000759	hsa-miR-148b-3p	VEGFA	7422	ENSG00000112715	PAR-CLIP	negative	27292025,27292025,27292025,27292025	validated	NA
miranda	MIMAT0000759	hsa-miR-148b-3p	VEGFA	7422	ENSG00000112715	NA	NA	NA	predicted	-10988
miranda	MIMAT0000759	hsa-miR-148b-3p	VEGFA	7422	ENSG00000112715	NA	NA	NA	predicted	-11996
miranda	MIMAT0000759	hsa-miR-148b-3p	VEGFA	7422	ENSG00000112715	NA	NA	NA	predicted	-12012
miranda	MIMAT0000759	hsa-miR-148b-3p	VEGFA	7422	ENSG00000112715	NA	NA	NA	predicted	-12074
pictar	MIMAT0004609	hsa-miR-149-3p	VEGFA	7422	ENSG00000112715	NA	NA	NA	predicted	428767
pictar	MIMAT0004609	hsa-miR-149-3p	VEGFA	7422	ENSG00000112715	NA	NA	NA	predicted	427517
pictar	MIMAT0004609	hsa-miR-149-3p	VEGFA	7422	ENSG00000112715	NA	NA	NA	predicted	380959
mirtarbase	MIMAT0000451	hsa-miR-150-5p	VEGFA	7422	ENSG00000112715	ELISA//Luciferase reporter assay	Functional MTI	18320040	validated	NA
mirtarbase	MIMAT0000451	hsa-miR-150-5p	VEGFA	7422	ENSG00000112715	ELISA//Luciferase reporter assay//Other		18320040	validated	NA
miranda	MIMAT0000439	hsa-miR-153-3p	VEGFA	7422	ENSG00000112715	NA	NA	NA	predicted	-0.8721
miranda	MIMAT0000439	hsa-miR-153-3p	VEGFA	7422	ENSG00000112715	NA	NA	NA	predicted	-10318
miranda	MIMAT0000439	hsa-miR-153-3p	VEGFA	7422	ENSG00000112715	NA	NA	NA	predicted	-10345
miranda	MIMAT0000439	hsa-miR-153-3p	VEGFA	7422	ENSG00000112715	NA	NA	NA	predicted	-10453
mirecords	MIMAT0000068	hsa-miR-15a-5p	VEGFA	7422	ENSG00000112715	ELISA		18320040	validated	NA
mirtarbase	MIMAT0000068	hsa-miR-15a-5p	VEGFA	7422	ENSG00000112715	ELISA//Luciferase reporter assay	Functional MTI	18320040	validated	NA
mirtarbase	MIMAT0000068	hsa-miR-15a-5p	VEGFA	7422	ENSG00000112715	Luciferase reporter assay//qRT-PCR//Western blot	Functional MTI	23104180	validated	NA
mirtarbase	MIMAT0000068	hsa-miR-15a-5p	VEGFA	7422	ENSG00000112715	Luciferase reporter assay	Functional MTI	23233752	validated	NA
mirtarbase	MIMAT0000068	hsa-miR-15a-5p	VEGFA	7422	ENSG00000112715	HITS-CLIP	Functional MTI (Weak)	22473208	validated	NA
mirtarbase	MIMAT0000068	hsa-miR-15a-5p	VEGFA	7422	ENSG00000112715	PAR-CLIP	Functional MTI (Weak)	23592263	validated	NA
mirtarbase	MIMAT0000068	hsa-miR-15a-5p	VEGFA	7422	ENSG00000112715	PAR-CLIP	Functional MTI (Weak)	24398324	validated	NA
mirtarbase	MIMAT0000068	hsa-miR-15a-5p	VEGFA	7422	ENSG00000112715	PAR-CLIP	Functional MTI (Weak)	23446348	validated	NA
mirtarbase	MIMAT0000068	hsa-miR-15a-5p	VEGFA	7422	ENSG00000112715	PAR-CLIP	Functional MTI (Weak)	22012620	validated	NA
mirtarbase	MIMAT0000068	hsa-miR-15a-5p	VEGFA	7422	ENSG00000112715	PAR-CLIP//HITS-CLIP	Functional MTI (Weak)	21572407	validated	NA
mirtarbase	MIMAT0000068	hsa-miR-15a-5p	VEGFA	7422	ENSG00000112715	PAR-CLIP	Functional MTI (Weak)	20371350	validated	NA
mirtarbase	MIMAT0000068	hsa-miR-15a-5p	VEGFA	7422	ENSG00000112715	Chromatin immunoprecipitation//Immunoblot//Immunohistochemistry//Luciferase reporter assay//Microarray//qRT-PCR	Functional MTI	27322147	validated	NA
mirtarbase	MIMAT0000068	hsa-miR-15a-5p	VEGFA	7422	ENSG00000112715	ELISA//Flow//Immunohistochemistry//Luciferase reporter assay//qRT-PCR//Western blot	Functional MTI	27916780	validated	NA
mirtarbase	MIMAT0000068	hsa-miR-15a-5p	VEGFA	7422	ENSG00000112715	ELISA//Luciferase reporter assay//qRT-PCR//Western blot//Other//HITS-CLIP//PAR-CLIP//Chromatin immunoprecipitation//Immunoblot//Immunohistochemistry//Microarray		20371350	validated	NA
mirtarbase	MIMAT0000068	hsa-miR-15a-5p	VEGFA	7422	ENSG00000112715	ELISA//Luciferase reporter assay//qRT-PCR//Western blot//Other//HITS-CLIP//PAR-CLIP//Chromatin immunoprecipitation//Immunoblot//Immunohistochemistry//Microarray		23104180	validated	NA
mirtarbase	MIMAT0000068	hsa-miR-15a-5p	VEGFA	7422	ENSG00000112715	ELISA//Luciferase reporter assay//qRT-PCR//Western blot//Other//HITS-CLIP//PAR-CLIP//Chromatin immunoprecipitation//Immunoblot//Immunohistochemistry//Microarray		23592263	validated	NA
mirtarbase	MIMAT0000068	hsa-miR-15a-5p	VEGFA	7422	ENSG00000112715	ELISA//Luciferase reporter assay//qRT-PCR//Western blot//Other//HITS-CLIP//PAR-CLIP//Chromatin immunoprecipitation//Immunoblot//Immunohistochemistry//Microarray		27916780	validated	NA
mirtarbase	MIMAT0000068	hsa-miR-15a-5p	VEGFA	7422	ENSG00000112715	ELISA//Luciferase reporter assay//qRT-PCR//Western blot//Other//HITS-CLIP//PAR-CLIP//Chromatin immunoprecipitation//Immunoblot//Immunohistochemistry//Microarray		23446348	validated	NA
mirtarbase	MIMAT0000068	hsa-miR-15a-5p	VEGFA	7422	ENSG00000112715	ELISA//Luciferase reporter assay//qRT-PCR//Western blot//Other//HITS-CLIP//PAR-CLIP//Chromatin immunoprecipitation//Immunoblot//Immunohistochemistry//Microarray		22012620	validated	NA
mirtarbase	MIMAT0000068	hsa-miR-15a-5p	VEGFA	7422	ENSG00000112715	ELISA//Luciferase reporter assay//qRT-PCR//Western blot//Other//HITS-CLIP//PAR-CLIP//Chromatin immunoprecipitation//Immunoblot//Immunohistochemistry//Microarray		21572407	validated	NA
mirtarbase	MIMAT0000068	hsa-miR-15a-5p	VEGFA	7422	ENSG00000112715	ELISA//Luciferase reporter assay//qRT-PCR//Western blot//Other//HITS-CLIP//PAR-CLIP//Chromatin immunoprecipitation//Immunoblot//Immunohistochemistry//Microarray		18320040	validated	NA
mirtarbase	MIMAT0000068	hsa-miR-15a-5p	VEGFA	7422	ENSG00000112715	ELISA//Luciferase reporter assay//qRT-PCR//Western blot//Other//HITS-CLIP//PAR-CLIP//Chromatin immunoprecipitation//Immunoblot//Immunohistochemistry//Microarray		22473208	validated	NA
mirtarbase	MIMAT0000068	hsa-miR-15a-5p	VEGFA	7422	ENSG00000112715	ELISA//Luciferase reporter assay//qRT-PCR//Western blot//Other//HITS-CLIP//PAR-CLIP//Chromatin immunoprecipitation//Immunoblot//Immunohistochemistry//Microarray		24398324	validated	NA
mirtarbase	MIMAT0000068	hsa-miR-15a-5p	VEGFA	7422	ENSG00000112715	ELISA//Luciferase reporter assay//qRT-PCR//Western blot//Other//HITS-CLIP//PAR-CLIP//Chromatin immunoprecipitation//Immunoblot//Immunohistochemistry//Microarray		27322147	validated	NA
mirtarbase	MIMAT0000068	hsa-miR-15a-5p	VEGFA	7422	ENSG00000112715	ELISA//Luciferase reporter assay//qRT-PCR//Western blot//Other//HITS-CLIP//PAR-CLIP//Chromatin immunoprecipitation//Immunoblot//Immunohistochemistry//Microarray		23233752	validated	NA
tarbase	MIMAT0000068	hsa-miR-15a-5p	VEGFA	7422	ENSG00000112715	PAR-CLIP//HITS-CLIP//Luciferase Reporter Assay//Western Blot//Chimeric fragments//qPCR	negative	20371350,21572407,22012620,22100165,22100165,22291592,22291592,22291592,22291592,22291592,22927820,22927820,22927820,23313552,23313552,23446348,23592263,23824327,24038734,24038734,24038734,24038734,24038734,24038734,24038734,24374217,243742	validated	NA
diana_microt	MIMAT0000068	hsa-miR-15a-5p	VEGFA	7422	ENSG00000112715	NA	NA	NA	predicted	0.848
diana_microt	MIMAT0000068	hsa-miR-15a-5p	VEGFA	7422	ENSG00000112715	NA	NA	NA	predicted	0.848
elmmo	MIMAT0000068	hsa-miR-15a-5p	VEGFA	7422	ENSG00000112715	NA	NA	NA	predicted	0.876
elmmo	MIMAT0000068	hsa-miR-15a-5p	VEGFA	7422	ENSG00000112715	NA	NA	NA	predicted	0.876
miranda	MIMAT0000068	hsa-miR-15a-5p	VEGFA	7422	ENSG00000112715	NA	NA	NA	predicted	-1.18
miranda	MIMAT0000068	hsa-miR-15a-5p	VEGFA	7422	ENSG00000112715	NA	NA	NA	predicted	-12604
miranda	MIMAT0000068	hsa-miR-15a-5p	VEGFA	7422	ENSG00000112715	NA	NA	NA	predicted	-12615
miranda	MIMAT0000068	hsa-miR-15a-5p	VEGFA	7422	ENSG00000112715	NA	NA	NA	predicted	-12662
mirdb	MIMAT0000068	hsa-miR-15a-5p	VEGFA	7422	ENSG00000112715	NA	NA	NA	predicted	9467904
mirdb	MIMAT0000068	hsa-miR-15a-5p	VEGFA	7422	ENSG00000112715	NA	NA	NA	predicted	9231662
mirdb	MIMAT0000068	hsa-miR-15a-5p	VEGFA	7422	ENSG00000112715	NA	NA	NA	predicted	9214211
mirdb	MIMAT0000068	hsa-miR-15a-5p	VEGFA	7422	ENSG00000112715	NA	NA	NA	predicted	92103
pita	MIMAT0000068	hsa-miR-15a-5p	VEGFA	7422	ENSG00000112715	NA	NA	NA	predicted	-9.33
targetscan	MIMAT0000068	hsa-miR-15a-5p	VEGFA	7422	ENSG00000112715	NA	NA	NA	predicted	-0.521
mirtarbase	MIMAT0000417	hsa-miR-15b-5p	VEGFA	7422	ENSG00000112715	ELISA//Luciferase reporter assay	Functional MTI	18320040	validated	NA
mirtarbase	MIMAT0000417	hsa-miR-15b-5p	VEGFA	7422	ENSG00000112715	HITS-CLIP	Functional MTI (Weak)	22473208	validated	NA
mirtarbase	MIMAT0000417	hsa-miR-15b-5p	VEGFA	7422	ENSG00000112715	PAR-CLIP	Functional MTI (Weak)	23592263	validated	NA
mirtarbase	MIMAT0000417	hsa-miR-15b-5p	VEGFA	7422	ENSG00000112715	PAR-CLIP	Functional MTI (Weak)	24398324	validated	NA
mirtarbase	MIMAT0000417	hsa-miR-15b-5p	VEGFA	7422	ENSG00000112715	PAR-CLIP	Functional MTI (Weak)	23446348	validated	NA
mirtarbase	MIMAT0000417	hsa-miR-15b-5p	VEGFA	7422	ENSG00000112715	PAR-CLIP	Functional MTI (Weak)	22012620	validated	NA
mirtarbase	MIMAT0000417	hsa-miR-15b-5p	VEGFA	7422	ENSG00000112715	PAR-CLIP//HITS-CLIP	Functional MTI (Weak)	21572407	validated	NA
mirtarbase	MIMAT0000417	hsa-miR-15b-5p	VEGFA	7422	ENSG00000112715	PAR-CLIP	Functional MTI (Weak)	20371350	validated	NA
mirtarbase	MIMAT0000417	hsa-miR-15b-5p	VEGFA	7422	ENSG00000112715	ELISA//Luciferase reporter assay//Other//HITS-CLIP//PAR-CLIP		22473208	validated	NA
mirtarbase	MIMAT0000417	hsa-miR-15b-5p	VEGFA	7422	ENSG00000112715	ELISA//Luciferase reporter assay//Other//HITS-CLIP//PAR-CLIP		22012620	validated	NA
mirtarbase	MIMAT0000417	hsa-miR-15b-5p	VEGFA	7422	ENSG00000112715	ELISA//Luciferase reporter assay//Other//HITS-CLIP//PAR-CLIP		18320040	validated	NA
mirtarbase	MIMAT0000417	hsa-miR-15b-5p	VEGFA	7422	ENSG00000112715	ELISA//Luciferase reporter assay//Other//HITS-CLIP//PAR-CLIP		21572407	validated	NA
mirtarbase	MIMAT0000417	hsa-miR-15b-5p	VEGFA	7422	ENSG00000112715	ELISA//Luciferase reporter assay//Other//HITS-CLIP//PAR-CLIP		20371350	validated	NA
mirtarbase	MIMAT0000417	hsa-miR-15b-5p	VEGFA	7422	ENSG00000112715	ELISA//Luciferase reporter assay//Other//HITS-CLIP//PAR-CLIP		23446348	validated	NA
mirtarbase	MIMAT0000417	hsa-miR-15b-5p	VEGFA	7422	ENSG00000112715	ELISA//Luciferase reporter assay//Other//HITS-CLIP//PAR-CLIP		24398324	validated	NA
mirtarbase	MIMAT0000417	hsa-miR-15b-5p	VEGFA	7422	ENSG00000112715	ELISA//Luciferase reporter assay//Other//HITS-CLIP//PAR-CLIP		23592263	validated	NA
tarbase	MIMAT0000417	hsa-miR-15b-5p	VEGFA	7422	ENSG00000112715	PAR-CLIP//HITS-CLIP//qCLASH//Chimeric fragments	negative	20371350,21572407,22100165,22100165,22291592,22291592,22291592,22291592,22291592,22927820,22927820,22927820,23313552,23313552,23446348,23592263,23824327,24038734,24038734,24038734,24038734,24038734,24038734,24374217,24389009,24389009,243983	validated	NA
diana_microt	MIMAT0000417	hsa-miR-15b-5p	VEGFA	7422	ENSG00000112715	NA	NA	NA	predicted	0.823
diana_microt	MIMAT0000417	hsa-miR-15b-5p	VEGFA	7422	ENSG00000112715	NA	NA	NA	predicted	0.823
elmmo	MIMAT0000417	hsa-miR-15b-5p	VEGFA	7422	ENSG00000112715	NA	NA	NA	predicted	0.876
elmmo	MIMAT0000417	hsa-miR-15b-5p	VEGFA	7422	ENSG00000112715	NA	NA	NA	predicted	0.876
miranda	MIMAT0000417	hsa-miR-15b-5p	VEGFA	7422	ENSG00000112715	NA	NA	NA	predicted	-11818
miranda	MIMAT0000417	hsa-miR-15b-5p	VEGFA	7422	ENSG00000112715	NA	NA	NA	predicted	-12614
miranda	MIMAT0000417	hsa-miR-15b-5p	VEGFA	7422	ENSG00000112715	NA	NA	NA	predicted	-12626
miranda	MIMAT0000417	hsa-miR-15b-5p	VEGFA	7422	ENSG00000112715	NA	NA	NA	predicted	-12672
mirdb	MIMAT0000417	hsa-miR-15b-5p	VEGFA	7422	ENSG00000112715	NA	NA	NA	predicted	9467904
mirdb	MIMAT0000417	hsa-miR-15b-5p	VEGFA	7422	ENSG00000112715	NA	NA	NA	predicted	9231662
mirdb	MIMAT0000417	hsa-miR-15b-5p	VEGFA	7422	ENSG00000112715	NA	NA	NA	predicted	9214211
mirdb	MIMAT0000417	hsa-miR-15b-5p	VEGFA	7422	ENSG00000112715	NA	NA	NA	predicted	92103
pita	MIMAT0000417	hsa-miR-15b-5p	VEGFA	7422	ENSG00000112715	NA	NA	NA	predicted	-7.37
targetscan	MIMAT0000417	hsa-miR-15b-5p	VEGFA	7422	ENSG00000112715	NA	NA	NA	predicted	-0.513
mirecords	MIMAT0000069	hsa-miR-16-5p	VEGFA	7422	ENSG00000112715	ELISA		18320040	validated	NA
mirtarbase	MIMAT0000069	hsa-miR-16-5p	VEGFA	7422	ENSG00000112715	Luciferase reporter assay//Reporter assay	Non-Functional MTI	15131085	validated	NA
mirtarbase	MIMAT0000069	hsa-miR-16-5p	VEGFA	7422	ENSG00000112715	ELISA//Luciferase reporter assay	Functional MTI	18320040	validated	NA
mirtarbase	MIMAT0000069	hsa-miR-16-5p	VEGFA	7422	ENSG00000112715	Luciferase reporter assay//Western blot	Functional MTI	19144909	validated	NA
mirtarbase	MIMAT0000069	hsa-miR-16-5p	VEGFA	7422	ENSG00000112715	Luciferase reporter assay//qRT-PCR//Western blot	Functional MTI	21885851	validated	NA
mirtarbase	MIMAT0000069	hsa-miR-16-5p	VEGFA	7422	ENSG00000112715	Luciferase reporter assay	Functional MTI	23083510	validated	NA
mirtarbase	MIMAT0000069	hsa-miR-16-5p	VEGFA	7422	ENSG00000112715	Luciferase reporter assay//qRT-PCR//Western blot	Functional MTI	23104180	validated	NA
mirtarbase	MIMAT0000069	hsa-miR-16-5p	VEGFA	7422	ENSG00000112715	Luciferase reporter assay	Functional MTI	23233752	validated	NA
mirtarbase	MIMAT0000069	hsa-miR-16-5p	VEGFA	7422	ENSG00000112715	HITS-CLIP	Functional MTI (Weak)	22473208	validated	NA
mirtarbase	MIMAT0000069	hsa-miR-16-5p	VEGFA	7422	ENSG00000112715	PAR-CLIP	Functional MTI (Weak)	23592263	validated	NA
mirtarbase	MIMAT0000069	hsa-miR-16-5p	VEGFA	7422	ENSG00000112715	PAR-CLIP	Functional MTI (Weak)	24398324	validated	NA
mirtarbase	MIMAT0000069	hsa-miR-16-5p	VEGFA	7422	ENSG00000112715	PAR-CLIP	Functional MTI (Weak)	23446348	validated	NA
mirtarbase	MIMAT0000069	hsa-miR-16-5p	VEGFA	7422	ENSG00000112715	PAR-CLIP	Functional MTI (Weak)	22012620	validated	NA
mirtarbase	MIMAT0000069	hsa-miR-16-5p	VEGFA	7422	ENSG00000112715	PAR-CLIP//HITS-CLIP	Functional MTI (Weak)	21572407	validated	NA
mirtarbase	MIMAT0000069	hsa-miR-16-5p	VEGFA	7422	ENSG00000112715	PAR-CLIP	Functional MTI (Weak)	20371350	validated	NA
mirtarbase	MIMAT0000069	hsa-miR-16-5p	VEGFA	7422	ENSG00000112715	Luciferase reporter assay//ELISA//Western blot//qRT-PCR//Other//Reporter assay//HITS-CLIP//PAR-CLIP		15131085	validated	NA
mirtarbase	MIMAT0000069	hsa-miR-16-5p	VEGFA	7422	ENSG00000112715	Luciferase reporter assay//ELISA//Western blot//qRT-PCR//Other//Reporter assay//HITS-CLIP//PAR-CLIP		23592263	validated	NA
mirtarbase	MIMAT0000069	hsa-miR-16-5p	VEGFA	7422	ENSG00000112715	Luciferase reporter assay//ELISA//Western blot//qRT-PCR//Other//Reporter assay//HITS-CLIP//PAR-CLIP		23083510	validated	NA
mirtarbase	MIMAT0000069	hsa-miR-16-5p	VEGFA	7422	ENSG00000112715	Luciferase reporter assay//ELISA//Western blot//qRT-PCR//Other//Reporter assay//HITS-CLIP//PAR-CLIP		22012620	validated	NA
mirtarbase	MIMAT0000069	hsa-miR-16-5p	VEGFA	7422	ENSG00000112715	Luciferase reporter assay//ELISA//Western blot//qRT-PCR//Other//Reporter assay//HITS-CLIP//PAR-CLIP		21885851	validated	NA
mirtarbase	MIMAT0000069	hsa-miR-16-5p	VEGFA	7422	ENSG00000112715	Luciferase reporter assay//ELISA//Western blot//qRT-PCR//Other//Reporter assay//HITS-CLIP//PAR-CLIP		23233752	validated	NA
mirtarbase	MIMAT0000069	hsa-miR-16-5p	VEGFA	7422	ENSG00000112715	Luciferase reporter assay//ELISA//Western blot//qRT-PCR//Other//Reporter assay//HITS-CLIP//PAR-CLIP		23446348	validated	NA
mirtarbase	MIMAT0000069	hsa-miR-16-5p	VEGFA	7422	ENSG00000112715	Luciferase reporter assay//ELISA//Western blot//qRT-PCR//Other//Reporter assay//HITS-CLIP//PAR-CLIP		24398324	validated	NA
mirtarbase	MIMAT0000069	hsa-miR-16-5p	VEGFA	7422	ENSG00000112715	Luciferase reporter assay//ELISA//Western blot//qRT-PCR//Other//Reporter assay//HITS-CLIP//PAR-CLIP		20371350	validated	NA
mirtarbase	MIMAT0000069	hsa-miR-16-5p	VEGFA	7422	ENSG00000112715	Luciferase reporter assay//ELISA//Western blot//qRT-PCR//Other//Reporter assay//HITS-CLIP//PAR-CLIP		19144909	validated	NA
mirtarbase	MIMAT0000069	hsa-miR-16-5p	VEGFA	7422	ENSG00000112715	Luciferase reporter assay//ELISA//Western blot//qRT-PCR//Other//Reporter assay//HITS-CLIP//PAR-CLIP		18320040	validated	NA
mirtarbase	MIMAT0000069	hsa-miR-16-5p	VEGFA	7422	ENSG00000112715	Luciferase reporter assay//ELISA//Western blot//qRT-PCR//Other//Reporter assay//HITS-CLIP//PAR-CLIP		21572407	validated	NA
mirtarbase	MIMAT0000069	hsa-miR-16-5p	VEGFA	7422	ENSG00000112715	Luciferase reporter assay//ELISA//Western blot//qRT-PCR//Other//Reporter assay//HITS-CLIP//PAR-CLIP		23104180	validated	NA
mirtarbase	MIMAT0000069	hsa-miR-16-5p	VEGFA	7422	ENSG00000112715	Luciferase reporter assay//ELISA//Western blot//qRT-PCR//Other//Reporter assay//HITS-CLIP//PAR-CLIP		22473208	validated	NA
tarbase	MIMAT0000069	hsa-miR-16-5p	VEGFA	7422	ENSG00000112715	PAR-CLIP//HITS-CLIP//qCLASH//Luciferase Reporter Assay//Western Blot//Microarrays//qPCR	negative	20371350,21572407,22012620,22100165,22100165,22291592,22291592,22291592,22291592,22291592,22927820,22927820,22927820,23313552,23313552,23446348,23592263,23592263,23824327,24038734,24038734,24038734,24038734,24374217,24389009,24398324,246689	validated	NA
diana_microt	MIMAT0000069	hsa-miR-16-5p	VEGFA	7422	ENSG00000112715	NA	NA	NA	predicted	0.936
diana_microt	MIMAT0000069	hsa-miR-16-5p	VEGFA	7422	ENSG00000112715	NA	NA	NA	predicted	0.936
elmmo	MIMAT0000069	hsa-miR-16-5p	VEGFA	7422	ENSG00000112715	NA	NA	NA	predicted	0.876
elmmo	MIMAT0000069	hsa-miR-16-5p	VEGFA	7422	ENSG00000112715	NA	NA	NA	predicted	0.876
miranda	MIMAT0000069	hsa-miR-16-5p	VEGFA	7422	ENSG00000112715	NA	NA	NA	predicted	-11728
miranda	MIMAT0000069	hsa-miR-16-5p	VEGFA	7422	ENSG00000112715	NA	NA	NA	predicted	-1256
miranda	MIMAT0000069	hsa-miR-16-5p	VEGFA	7422	ENSG00000112715	NA	NA	NA	predicted	-12572
miranda	MIMAT0000069	hsa-miR-16-5p	VEGFA	7422	ENSG00000112715	NA	NA	NA	predicted	-1262
mirdb	MIMAT0000069	hsa-miR-16-5p	VEGFA	7422	ENSG00000112715	NA	NA	NA	predicted	9511125
mirdb	MIMAT0000069	hsa-miR-16-5p	VEGFA	7422	ENSG00000112715	NA	NA	NA	predicted	9358183
mirdb	MIMAT0000069	hsa-miR-16-5p	VEGFA	7422	ENSG00000112715	NA	NA	NA	predicted	9345209
mirdb	MIMAT0000069	hsa-miR-16-5p	VEGFA	7422	ENSG00000112715	NA	NA	NA	predicted	9342287
pita	MIMAT0000069	hsa-miR-16-5p	VEGFA	7422	ENSG00000112715	NA	NA	NA	predicted	-15.51
targetscan	MIMAT0000069	hsa-miR-16-5p	VEGFA	7422	ENSG00000112715	NA	NA	NA	predicted	-0.553
mirecords	MIMAT0000070	hsa-miR-17-5p	VEGFA	7422	ENSG00000112715	ELISA//activity assay//Luciferase activity assay		18320040	validated	NA
mirtarbase	MIMAT0000070	hsa-miR-17-5p	VEGFA	7422	ENSG00000112715	ELISA//Luciferase reporter assay	Functional MTI	18320040	validated	NA
mirtarbase	MIMAT0000070	hsa-miR-17-5p	VEGFA	7422	ENSG00000112715	ELISA//Luciferase reporter assay//Other//qrt-pcr		15944709	validated	NA
mirtarbase	MIMAT0000070	hsa-miR-17-5p	VEGFA	7422	ENSG00000112715	ELISA//Luciferase reporter assay//Other//qrt-pcr		31776299	validated	NA
mirtarbase	MIMAT0000070	hsa-miR-17-5p	VEGFA	7422	ENSG00000112715	ELISA//Luciferase reporter assay//Other//qrt-pcr		18521848	validated	NA
mirtarbase	MIMAT0000070	hsa-miR-17-5p	VEGFA	7422	ENSG00000112715	ELISA//Luciferase reporter assay//Other//qrt-pcr		18320040	validated	NA
tarbase	MIMAT0000070	hsa-miR-17-5p	VEGFA	7422	ENSG00000112715	PAR-CLIP//HITS-CLIP//qCLASH//Luciferase Reporter Assay	negative	21572407,22927820,22927820,23824327,24038734,24038734,24374217,24374217,24906430,27150721,28735896,33406413,33406413,34031238,34914716,18320040,18320040	validated	NA
elmmo	MIMAT0000070	hsa-miR-17-5p	VEGFA	7422	ENSG00000112715	NA	NA	NA	predicted	0.837
elmmo	MIMAT0000070	hsa-miR-17-5p	VEGFA	7422	ENSG00000112715	NA	NA	NA	predicted	0.837
pita	MIMAT0000070	hsa-miR-17-5p	VEGFA	7422	ENSG00000112715	NA	NA	NA	predicted	-10.73
mirtarbase	MIMAT0000256	hsa-miR-181a-5p	VEGFA	7422	ENSG00000112715	Microarray//qRT-PCR//enzyme-linked immunosorbent assay	Non-Functional MTI	25106798	validated	NA
tarbase	MIMAT0000256	hsa-miR-181a-5p	VEGFA	7422	ENSG00000112715	HITS-CLIP	negative	26061048,33	validated	NA
elmmo	MIMAT0006765	hsa-miR-1825	VEGFA	7422	ENSG00000112715	NA	NA	NA	predicted	0.632
elmmo	MIMAT0006765	hsa-miR-1825	VEGFA	7422	ENSG00000112715	NA	NA	NA	predicted	0.632
mirtarbase	MIMAT0000455	hsa-miR-185-5p	VEGFA	7422	ENSG00000112715	Luciferase reporter assay//Western blot	Functional MTI	25448984	validated	NA
mirtarbase	MIMAT0000455	hsa-miR-185-5p	VEGFA	7422	ENSG00000112715	Luciferase reporter assay//Western blot//qrt-pcr//microarray		25448984	validated	NA
mirtarbase	MIMAT0000455	hsa-miR-185-5p	VEGFA	7422	ENSG00000112715	Luciferase reporter assay//Western blot//qrt-pcr//microarray		33916610	validated	NA
tarbase	MIMAT0000455	hsa-miR-185-5p	VEGFA	7422	ENSG00000112715	HITS-CLIP//Luciferase Reporter Assay	negative	22927820,22927820,23313552,24038734,24038734,24038734,24038734,24389009,24906430,24906430,24906430,26061048,26061048,26602609,26962949,25448984,25448984	validated	NA
miranda	MIMAT0000455	hsa-miR-185-5p	VEGFA	7422	ENSG00000112715	NA	NA	NA	predicted	-11745
miranda	MIMAT0000455	hsa-miR-185-5p	VEGFA	7422	ENSG00000112715	NA	NA	NA	predicted	-12501
miranda	MIMAT0000455	hsa-miR-185-5p	VEGFA	7422	ENSG00000112715	NA	NA	NA	predicted	-12512
miranda	MIMAT0000455	hsa-miR-185-5p	VEGFA	7422	ENSG00000112715	NA	NA	NA	predicted	-12557
pictar	MIMAT0000455	hsa-miR-185-5p	VEGFA	7422	ENSG00000112715	NA	NA	NA	predicted	189786
pictar	MIMAT0000455	hsa-miR-185-5p	VEGFA	7422	ENSG00000112715	NA	NA	NA	predicted	187973
pictar	MIMAT0000455	hsa-miR-185-5p	VEGFA	7422	ENSG00000112715	NA	NA	NA	predicted	187925
pita	MIMAT0000455	hsa-miR-185-5p	VEGFA	7422	ENSG00000112715	NA	NA	NA	predicted	-9.33
pita	MIMAT0000455	hsa-miR-185-5p	VEGFA	7422	ENSG00000112715	NA	NA	NA	predicted	-9.62
pita	MIMAT0000455	hsa-miR-185-5p	VEGFA	7422	ENSG00000112715	NA	NA	NA	predicted	-11.06
pita	MIMAT0000455	hsa-miR-185-5p	VEGFA	7422	ENSG00000112715	NA	NA	NA	predicted	-12.44
elmmo	MIMAT0004612	hsa-miR-186-3p	VEGFA	7422	ENSG00000112715	NA	NA	NA	predicted	0.39
elmmo	MIMAT0004612	hsa-miR-186-3p	VEGFA	7422	ENSG00000112715	NA	NA	NA	predicted	0.39
mirtarbase	MIMAT0000456	hsa-miR-186-5p	VEGFA	7422	ENSG00000112715	Chromatin immunoprecipitation//Immunoblot//Immunohistochemistry//Luciferase reporter assay//Microarray//qRT-PCR	Functional MTI	27322147	validated	NA
tarbase	MIMAT0000456	hsa-miR-186-5p	VEGFA	7422	ENSG00000112715	PAR-CLIP	negative	26701625	validated	NA
elmmo	MIMAT0000456	hsa-miR-186-5p	VEGFA	7422	ENSG00000112715	NA	NA	NA	predicted	0.636
elmmo	MIMAT0000456	hsa-miR-186-5p	VEGFA	7422	ENSG00000112715	NA	NA	NA	predicted	0.636
miranda	MIMAT0000456	hsa-miR-186-5p	VEGFA	7422	ENSG00000112715	NA	NA	NA	predicted	-1299
miranda	MIMAT0000456	hsa-miR-186-5p	VEGFA	7422	ENSG00000112715	NA	NA	NA	predicted	-13302
miranda	MIMAT0000456	hsa-miR-186-5p	VEGFA	7422	ENSG00000112715	NA	NA	NA	predicted	-13306
miranda	MIMAT0000456	hsa-miR-186-5p	VEGFA	7422	ENSG00000112715	NA	NA	NA	predicted	-13323
mirdb	MIMAT0000456	hsa-miR-186-5p	VEGFA	7422	ENSG00000112715	NA	NA	NA	predicted	84465
mirdb	MIMAT0000456	hsa-miR-186-5p	VEGFA	7422	ENSG00000112715	NA	NA	NA	predicted	841488
mirdb	MIMAT0000456	hsa-miR-186-5p	VEGFA	7422	ENSG00000112715	NA	NA	NA	predicted	840762
tarbase	MIMAT0000072	hsa-miR-18a-5p	VEGFA	7422	ENSG00000112715	PAR-CLIP//HITS-CLIP	negative	21572407,22927820,23313552,23824327,24038734,24374217,24389009,24906430,26061048,27150721,27292025,28735896,33406413,34031238	validated	NA
pita	MIMAT0000072	hsa-miR-18a-5p	VEGFA	7422	ENSG00000112715	NA	NA	NA	predicted	-11.73
tarbase	MIMAT0001412	hsa-miR-18b-5p	VEGFA	7422	ENSG00000112715	PAR-CLIP//HITS-CLIP	negative	21572407,23313552,23313552,23824327,24374217,24389009	validated	NA
pita	MIMAT0001412	hsa-miR-18b-5p	VEGFA	7422	ENSG00000112715	NA	NA	NA	predicted	-9.83
mirdb	MIMAT0026482	hsa-miR-190a-3p	VEGFA	7422	ENSG00000112715	NA	NA	NA	predicted	100
mirdb	MIMAT0026482	hsa-miR-190a-3p	VEGFA	7422	ENSG00000112715	NA	NA	NA	predicted	1,00E+15
mirdb	MIMAT0026482	hsa-miR-190a-3p	VEGFA	7422	ENSG00000112715	NA	NA	NA	predicted	1,00E+15
mirdb	MIMAT0026482	hsa-miR-190a-3p	VEGFA	7422	ENSG00000112715	NA	NA	NA	predicted	1,00E+15
mirtarbase	MIMAT0000458	hsa-miR-190a-5p	VEGFA	7422	ENSG00000112715	Other		21750348	validated	NA
tarbase	MIMAT0000458	hsa-miR-190a-5p	VEGFA	7422	ENSG00000112715	Other	positive	21750348	validated	NA
mirtarbase	MIMAT0000461	hsa-miR-195-5p	VEGFA	7422	ENSG00000112715	ELISA//Luciferase reporter assay	Functional MTI	18320040	validated	NA
mirtarbase	MIMAT0000461	hsa-miR-195-5p	VEGFA	7422	ENSG00000112715	HITS-CLIP	Functional MTI (Weak)	22473208	validated	NA
mirtarbase	MIMAT0000461	hsa-miR-195-5p	VEGFA	7422	ENSG00000112715	PAR-CLIP	Functional MTI (Weak)	23592263	validated	NA
mirtarbase	MIMAT0000461	hsa-miR-195-5p	VEGFA	7422	ENSG00000112715	PAR-CLIP	Functional MTI (Weak)	24398324	validated	NA
mirtarbase	MIMAT0000461	hsa-miR-195-5p	VEGFA	7422	ENSG00000112715	PAR-CLIP	Functional MTI (Weak)	23446348	validated	NA
mirtarbase	MIMAT0000461	hsa-miR-195-5p	VEGFA	7422	ENSG00000112715	PAR-CLIP	Functional MTI (Weak)	22012620	validated	NA
mirtarbase	MIMAT0000461	hsa-miR-195-5p	VEGFA	7422	ENSG00000112715	PAR-CLIP//HITS-CLIP	Functional MTI (Weak)	21572407	validated	NA
mirtarbase	MIMAT0000461	hsa-miR-195-5p	VEGFA	7422	ENSG00000112715	PAR-CLIP	Functional MTI (Weak)	20371350	validated	NA
mirtarbase	MIMAT0000461	hsa-miR-195-5p	VEGFA	7422	ENSG00000112715	Luciferase reporter assay	Functional MTI	23468064	validated	NA
mirtarbase	MIMAT0000461	hsa-miR-195-5p	VEGFA	7422	ENSG00000112715	ELISA//Luciferase reporter assay	Functional MTI	26823724	validated	NA
mirtarbase	MIMAT0000461	hsa-miR-195-5p	VEGFA	7422	ENSG00000112715	ELISA//Luciferase reporter assay//Other//HITS-CLIP//PAR-CLIP		22473208	validated	NA
mirtarbase	MIMAT0000461	hsa-miR-195-5p	VEGFA	7422	ENSG00000112715	ELISA//Luciferase reporter assay//Other//HITS-CLIP//PAR-CLIP		21572407	validated	NA
mirtarbase	MIMAT0000461	hsa-miR-195-5p	VEGFA	7422	ENSG00000112715	ELISA//Luciferase reporter assay//Other//HITS-CLIP//PAR-CLIP		26823724	validated	NA
mirtarbase	MIMAT0000461	hsa-miR-195-5p	VEGFA	7422	ENSG00000112715	ELISA//Luciferase reporter assay//Other//HITS-CLIP//PAR-CLIP		22012620	validated	NA
mirtarbase	MIMAT0000461	hsa-miR-195-5p	VEGFA	7422	ENSG00000112715	ELISA//Luciferase reporter assay//Other//HITS-CLIP//PAR-CLIP		23592263	validated	NA
mirtarbase	MIMAT0000461	hsa-miR-195-5p	VEGFA	7422	ENSG00000112715	ELISA//Luciferase reporter assay//Other//HITS-CLIP//PAR-CLIP		23468064	validated	NA
mirtarbase	MIMAT0000461	hsa-miR-195-5p	VEGFA	7422	ENSG00000112715	ELISA//Luciferase reporter assay//Other//HITS-CLIP//PAR-CLIP		18320040	validated	NA
mirtarbase	MIMAT0000461	hsa-miR-195-5p	VEGFA	7422	ENSG00000112715	ELISA//Luciferase reporter assay//Other//HITS-CLIP//PAR-CLIP		20371350	validated	NA
mirtarbase	MIMAT0000461	hsa-miR-195-5p	VEGFA	7422	ENSG00000112715	ELISA//Luciferase reporter assay//Other//HITS-CLIP//PAR-CLIP		23446348	validated	NA
mirtarbase	MIMAT0000461	hsa-miR-195-5p	VEGFA	7422	ENSG00000112715	ELISA//Luciferase reporter assay//Other//HITS-CLIP//PAR-CLIP		24398324	validated	NA
tarbase	MIMAT0000461	hsa-miR-195-5p	VEGFA	7422	ENSG00000112715	PAR-CLIP//HITS-CLIP	negative	20371350,21572407,22012620,22100165,22291592,22291592,22927820,22927820,23313552,23313552,23446348,23824327,24038734,24038734,24374217,24389009,24398324,24906430,27150721,27150721,27150721,27292025,27292025,27292025,27292025,28735896,304554	validated	NA
diana_microt	MIMAT0000461	hsa-miR-195-5p	VEGFA	7422	ENSG00000112715	NA	NA	NA	predicted	0.905
diana_microt	MIMAT0000461	hsa-miR-195-5p	VEGFA	7422	ENSG00000112715	NA	NA	NA	predicted	0.905
elmmo	MIMAT0000461	hsa-miR-195-5p	VEGFA	7422	ENSG00000112715	NA	NA	NA	predicted	0.876
elmmo	MIMAT0000461	hsa-miR-195-5p	VEGFA	7422	ENSG00000112715	NA	NA	NA	predicted	0.876
miranda	MIMAT0000461	hsa-miR-195-5p	VEGFA	7422	ENSG00000112715	NA	NA	NA	predicted	-11583
miranda	MIMAT0000461	hsa-miR-195-5p	VEGFA	7422	ENSG00000112715	NA	NA	NA	predicted	-1247
miranda	MIMAT0000461	hsa-miR-195-5p	VEGFA	7422	ENSG00000112715	NA	NA	NA	predicted	-12483
miranda	MIMAT0000461	hsa-miR-195-5p	VEGFA	7422	ENSG00000112715	NA	NA	NA	predicted	-12534
mirdb	MIMAT0000461	hsa-miR-195-5p	VEGFA	7422	ENSG00000112715	NA	NA	NA	predicted	9511125
mirdb	MIMAT0000461	hsa-miR-195-5p	VEGFA	7422	ENSG00000112715	NA	NA	NA	predicted	9358183
mirdb	MIMAT0000461	hsa-miR-195-5p	VEGFA	7422	ENSG00000112715	NA	NA	NA	predicted	9345209
mirdb	MIMAT0000461	hsa-miR-195-5p	VEGFA	7422	ENSG00000112715	NA	NA	NA	predicted	9342287
pita	MIMAT0000461	hsa-miR-195-5p	VEGFA	7422	ENSG00000112715	NA	NA	NA	predicted	-14.61
targetscan	MIMAT0000461	hsa-miR-195-5p	VEGFA	7422	ENSG00000112715	NA	NA	NA	predicted	-0.553
miranda	MIMAT0009450	hsa-miR-1975	VEGFA	7422	ENSG00000112715	NA	NA	NA	predicted	-12422
miranda	MIMAT0009450	hsa-miR-1975	VEGFA	7422	ENSG00000112715	NA	NA	NA	predicted	-1293
miranda	MIMAT0009450	hsa-miR-1975	VEGFA	7422	ENSG00000112715	NA	NA	NA	predicted	-12937
miranda	MIMAT0009450	hsa-miR-1975	VEGFA	7422	ENSG00000112715	NA	NA	NA	predicted	-12967
mirtarbase	MIMAT0000232	hsa-miR-199a-3p	VEGFA	7422	ENSG00000112715	ELISA//Luciferase reporter assay//qRT-PCR//Western blot	Functional MTI	28358369	validated	NA
tarbase	MIMAT0000232	hsa-miR-199a-3p	VEGFA	7422	ENSG00000112715	HITS-CLIP	negative	26061048	validated	NA
elmmo	MIMAT0000232	hsa-miR-199a-3p	VEGFA	7422	ENSG00000112715	NA	NA	NA	predicted	0.823
elmmo	MIMAT0000232	hsa-miR-199a-3p	VEGFA	7422	ENSG00000112715	NA	NA	NA	predicted	0.823
pita	MIMAT0000232	hsa-miR-199a-3p	VEGFA	7422	ENSG00000112715	NA	NA	NA	predicted	-8.55
mirtarbase	MIMAT0000231	hsa-miR-199a-5p	VEGFA	7422	ENSG00000112715	Luciferase reporter assay	Functional MTI	24155090	validated	NA
mirtarbase	MIMAT0000231	hsa-miR-199a-5p	VEGFA	7422	ENSG00000112715	Luciferase reporter assay	Functional MTI	26191163	validated	NA
mirtarbase	MIMAT0000231	hsa-miR-199a-5p	VEGFA	7422	ENSG00000112715	Luciferase reporter assay//Microarray//qRT-PCR//Western blot	Functional MTI	26783726	validated	NA
mirtarbase	MIMAT0000231	hsa-miR-199a-5p	VEGFA	7422	ENSG00000112715	Luciferase reporter assay		26783726	validated	NA
mirtarbase	MIMAT0000231	hsa-miR-199a-5p	VEGFA	7422	ENSG00000112715	Luciferase reporter assay		26191163	validated	NA
mirtarbase	MIMAT0000231	hsa-miR-199a-5p	VEGFA	7422	ENSG00000112715	Luciferase reporter assay		24155090	validated	NA
pita	MIMAT0000231	hsa-miR-199a-5p	VEGFA	7422	ENSG00000112715	NA	NA	NA	predicted	-10.5
tarbase	MIMAT0004563	hsa-miR-199b-3p	VEGFA	7422	ENSG00000112715	HITS-CLIP	negative	26061048	validated	NA
elmmo	MIMAT0004563	hsa-miR-199b-3p	VEGFA	7422	ENSG00000112715	NA	NA	NA	predicted	0.823
elmmo	MIMAT0004563	hsa-miR-199b-3p	VEGFA	7422	ENSG00000112715	NA	NA	NA	predicted	0.823
pita	MIMAT0004563	hsa-miR-199b-3p	VEGFA	7422	ENSG00000112715	NA	NA	NA	predicted	-8.55
mirtarbase	MIMAT0000263	hsa-miR-199b-5p	VEGFA	7422	ENSG00000112715	Western blotting//qRT-PCR		32178301	validated	NA
pita	MIMAT0000263	hsa-miR-199b-5p	VEGFA	7422	ENSG00000112715	NA	NA	NA	predicted	-8.6
mirtarbase	MIMAT0000318	hsa-miR-200b-3p	VEGFA	7422	ENSG00000112715	Luciferase reporter assay//Western blot	Functional MTI	21544626	validated	NA
mirtarbase	MIMAT0000318	hsa-miR-200b-3p	VEGFA	7422	ENSG00000112715	Luciferase reporter assay	Functional MTI	28122882	validated	NA
mirtarbase	MIMAT0000318	hsa-miR-200b-3p	VEGFA	7422	ENSG00000112715	qRT-PCR//Western blot	Functional MTI	25884496	validated	NA
mirtarbase	MIMAT0000318	hsa-miR-200b-3p	VEGFA	7422	ENSG00000112715	Luciferase reporter assay//Western blot//qRT-PCR		21544626	validated	NA
mirtarbase	MIMAT0000318	hsa-miR-200b-3p	VEGFA	7422	ENSG00000112715	Luciferase reporter assay//Western blot//qRT-PCR		25884496	validated	NA
mirtarbase	MIMAT0000318	hsa-miR-200b-3p	VEGFA	7422	ENSG00000112715	Luciferase reporter assay//Western blot//qRT-PCR		28122882	validated	NA
tarbase	MIMAT0000318	hsa-miR-200b-3p	VEGFA	7422	ENSG00000112715	HITS-CLIP//Luciferase Reporter Assay	negative	23313552,22	validated	NA
elmmo	MIMAT0000318	hsa-miR-200b-3p	VEGFA	7422	ENSG00000112715	NA	NA	NA	predicted	0.89
elmmo	MIMAT0000318	hsa-miR-200b-3p	VEGFA	7422	ENSG00000112715	NA	NA	NA	predicted	0.89
miranda	MIMAT0000318	hsa-miR-200b-3p	VEGFA	7422	ENSG00000112715	NA	NA	NA	predicted	-1184
miranda	MIMAT0000318	hsa-miR-200b-3p	VEGFA	7422	ENSG00000112715	NA	NA	NA	predicted	-12562
miranda	MIMAT0000318	hsa-miR-200b-3p	VEGFA	7422	ENSG00000112715	NA	NA	NA	predicted	-12573
miranda	MIMAT0000318	hsa-miR-200b-3p	VEGFA	7422	ENSG00000112715	NA	NA	NA	predicted	-12616
mirdb	MIMAT0000318	hsa-miR-200b-3p	VEGFA	7422	ENSG00000112715	NA	NA	NA	predicted	9277993
mirtarbase	MIMAT0000617	hsa-miR-200c-3p	VEGFA	7422	ENSG00000112715	Luciferase reporter assay	Functional MTI	22685266	validated	NA
mirtarbase	MIMAT0000617	hsa-miR-200c-3p	VEGFA	7422	ENSG00000112715	Luciferase reporter assay//Western blot	Functional MTI	22569286	validated	NA
mirtarbase	MIMAT0000617	hsa-miR-200c-3p	VEGFA	7422	ENSG00000112715	Luciferase reporter assay//Western blot		22569286	validated	NA
mirtarbase	MIMAT0000617	hsa-miR-200c-3p	VEGFA	7422	ENSG00000112715	Luciferase reporter assay//Western blot		22685266	validated	NA
tarbase	MIMAT0000617	hsa-miR-200c-3p	VEGFA	7422	ENSG00000112715	HITS-CLIP//Microarrays//Luciferase Reporter Assay	negative	23313552,23497265,22569286,22685266	validated	NA
elmmo	MIMAT0000617	hsa-miR-200c-3p	VEGFA	7422	ENSG00000112715	NA	NA	NA	predicted	0.89
elmmo	MIMAT0000617	hsa-miR-200c-3p	VEGFA	7422	ENSG00000112715	NA	NA	NA	predicted	0.89
miranda	MIMAT0000617	hsa-miR-200c-3p	VEGFA	7422	ENSG00000112715	NA	NA	NA	predicted	-1184
miranda	MIMAT0000617	hsa-miR-200c-3p	VEGFA	7422	ENSG00000112715	NA	NA	NA	predicted	-12562
miranda	MIMAT0000617	hsa-miR-200c-3p	VEGFA	7422	ENSG00000112715	NA	NA	NA	predicted	-12573
miranda	MIMAT0000617	hsa-miR-200c-3p	VEGFA	7422	ENSG00000112715	NA	NA	NA	predicted	-12616
mirdb	MIMAT0000617	hsa-miR-200c-3p	VEGFA	7422	ENSG00000112715	NA	NA	NA	predicted	9277993
mirtarbase	MIMAT0000264	hsa-miR-203a-3p	VEGFA	7422	ENSG00000112715	Immunohistochemistry//Luciferase reporter assay//qRT-PCR//Western blot	Functional MTI	23867971	validated	NA
mirtarbase	MIMAT0000264	hsa-miR-203a-3p	VEGFA	7422	ENSG00000112715	Immunohistochemistry//Luciferase reporter assay//qRT-PCR//Western blot		23867971	validated	NA
diana_microt	MIMAT0009978	hsa-miR-2053	VEGFA	7422	ENSG00000112715	NA	NA	NA	predicted	0.733
diana_microt	MIMAT0009978	hsa-miR-2053	VEGFA	7422	ENSG00000112715	NA	NA	NA	predicted	0.733
elmmo	MIMAT0009978	hsa-miR-2053	VEGFA	7422	ENSG00000112715	NA	NA	NA	predicted	0.588
elmmo	MIMAT0009978	hsa-miR-2053	VEGFA	7422	ENSG00000112715	NA	NA	NA	predicted	0.588
elmmo	MIMAT0009978	hsa-miR-2053	VEGFA	7422	ENSG00000112715	NA	NA	NA	predicted	0.567
elmmo	MIMAT0009978	hsa-miR-2053	VEGFA	7422	ENSG00000112715	NA	NA	NA	predicted	0.567
miranda	MIMAT0009978	hsa-miR-2053	VEGFA	7422	ENSG00000112715	NA	NA	NA	predicted	-0.7968
miranda	MIMAT0009978	hsa-miR-2053	VEGFA	7422	ENSG00000112715	NA	NA	NA	predicted	-0.9697
miranda	MIMAT0009978	hsa-miR-2053	VEGFA	7422	ENSG00000112715	NA	NA	NA	predicted	-0.9727
miranda	MIMAT0009978	hsa-miR-2053	VEGFA	7422	ENSG00000112715	NA	NA	NA	predicted	-0.9847
miranda	MIMAT0009978	hsa-miR-2053	VEGFA	7422	ENSG00000112715	NA	NA	NA	predicted	-12197
miranda	MIMAT0009978	hsa-miR-2053	VEGFA	7422	ENSG00000112715	NA	NA	NA	predicted	-12843
miranda	MIMAT0009978	hsa-miR-2053	VEGFA	7422	ENSG00000112715	NA	NA	NA	predicted	-12852
miranda	MIMAT0009978	hsa-miR-2053	VEGFA	7422	ENSG00000112715	NA	NA	NA	predicted	-12889
mirdb	MIMAT0009978	hsa-miR-2053	VEGFA	7422	ENSG00000112715	NA	NA	NA	predicted	9,65E+11
mirtarbase	MIMAT0009197	hsa-miR-205-3p	VEGFA	7422	ENSG00000112715	ELISA//Luciferase reporter assay//qRT-PCR//Western blot	Functional MTI	27362808	validated	NA
elmmo	MIMAT0009197	hsa-miR-205-3p	VEGFA	7422	ENSG00000112715	NA	NA	NA	predicted	0.581
elmmo	MIMAT0009197	hsa-miR-205-3p	VEGFA	7422	ENSG00000112715	NA	NA	NA	predicted	0.581
mirecords	MIMAT0000266	hsa-miR-205-5p	VEGFA	7422	ENSG00000112715	ELISA		18320040	validated	NA
mirecords	MIMAT0000266	hsa-miR-205-5p	VEGFA	7422	ENSG00000112715	Luciferase activity assay		19238171	validated	NA
mirtarbase	MIMAT0000266	hsa-miR-205-5p	VEGFA	7422	ENSG00000112715	ELISA//Luciferase reporter assay	Non-Functional MTI	18320040	validated	NA
mirtarbase	MIMAT0000266	hsa-miR-205-5p	VEGFA	7422	ENSG00000112715	Luciferase reporter assay//Reporter assay	Functional MTI	19238171	validated	NA
mirtarbase	MIMAT0000266	hsa-miR-205-5p	VEGFA	7422	ENSG00000112715	Flow//Luciferase reporter assay//qRT-PCR//Western blot	Functional MTI	22159356	validated	NA
mirtarbase	MIMAT0000266	hsa-miR-205-5p	VEGFA	7422	ENSG00000112715	Luciferase reporter assay	Functional MTI	25172656	validated	NA
mirtarbase	MIMAT0000266	hsa-miR-205-5p	VEGFA	7422	ENSG00000112715	Luciferase reporter assay//qRT-PCR//Western blot	Functional MTI	26396534	validated	NA
mirtarbase	MIMAT0000266	hsa-miR-205-5p	VEGFA	7422	ENSG00000112715	ELISA//Luciferase reporter assay//Other//Reporter assay//Flow//qRT-PCR//Western blot		25172656	validated	NA
mirtarbase	MIMAT0000266	hsa-miR-205-5p	VEGFA	7422	ENSG00000112715	ELISA//Luciferase reporter assay//Other//Reporter assay//Flow//qRT-PCR//Western blot		26396534	validated	NA
mirtarbase	MIMAT0000266	hsa-miR-205-5p	VEGFA	7422	ENSG00000112715	ELISA//Luciferase reporter assay//Other//Reporter assay//Flow//qRT-PCR//Western blot		18320040	validated	NA
mirtarbase	MIMAT0000266	hsa-miR-205-5p	VEGFA	7422	ENSG00000112715	ELISA//Luciferase reporter assay//Other//Reporter assay//Flow//qRT-PCR//Western blot		22159356	validated	NA
mirtarbase	MIMAT0000266	hsa-miR-205-5p	VEGFA	7422	ENSG00000112715	ELISA//Luciferase reporter assay//Other//Reporter assay//Flow//qRT-PCR//Western blot		19238171	validated	NA
mirtarbase	MIMAT0000266	hsa-miR-205-5p	VEGFA	7422	ENSG00000112715	ELISA//Luciferase reporter assay//Other//Reporter assay//Flow//qRT-PCR//Western blot		32065361	validated	NA
tarbase	MIMAT0000266	hsa-miR-205-5p	VEGFA	7422	ENSG00000112715	HITS-CLIP//Luciferase Reporter Assay	negative	26061048,19	validated	NA
diana_microt	MIMAT0000266	hsa-miR-205-5p	VEGFA	7422	ENSG00000112715	NA	NA	NA	predicted	0.752
diana_microt	MIMAT0000266	hsa-miR-205-5p	VEGFA	7422	ENSG00000112715	NA	NA	NA	predicted	0.752
elmmo	MIMAT0000266	hsa-miR-205-5p	VEGFA	7422	ENSG00000112715	NA	NA	NA	predicted	0.639
elmmo	MIMAT0000266	hsa-miR-205-5p	VEGFA	7422	ENSG00000112715	NA	NA	NA	predicted	0.639
miranda	MIMAT0000266	hsa-miR-205-5p	VEGFA	7422	ENSG00000112715	NA	NA	NA	predicted	-0.9013
miranda	MIMAT0000266	hsa-miR-205-5p	VEGFA	7422	ENSG00000112715	NA	NA	NA	predicted	-0.9049
miranda	MIMAT0000266	hsa-miR-205-5p	VEGFA	7422	ENSG00000112715	NA	NA	NA	predicted	-0.9196
mirdb	MIMAT0000266	hsa-miR-205-5p	VEGFA	7422	ENSG00000112715	NA	NA	NA	predicted	893086
mirdb	MIMAT0000266	hsa-miR-205-5p	VEGFA	7422	ENSG00000112715	NA	NA	NA	predicted	841328
mirdb	MIMAT0000266	hsa-miR-205-5p	VEGFA	7422	ENSG00000112715	NA	NA	NA	predicted	836091
mirdb	MIMAT0000266	hsa-miR-205-5p	VEGFA	7422	ENSG00000112715	NA	NA	NA	predicted	835053
pita	MIMAT0000266	hsa-miR-205-5p	VEGFA	7422	ENSG00000112715	NA	NA	NA	predicted	-10.53
targetscan	MIMAT0000266	hsa-miR-205-5p	VEGFA	7422	ENSG00000112715	NA	NA	NA	predicted	-0.329
mirtarbase	MIMAT0000462	hsa-miR-206	VEGFA	7422	ENSG00000112715	ELISA//Immunofluorescence//Immunohistochemistry//Luciferase reporter assay//Microarray//qRT-PCR//Western blot	Functional MTI	27541266	validated	NA
elmmo	MIMAT0000462	hsa-miR-206	VEGFA	7422	ENSG00000112715	NA	NA	NA	predicted	0.849
elmmo	MIMAT0000462	hsa-miR-206	VEGFA	7422	ENSG00000112715	NA	NA	NA	predicted	0.849
pita	MIMAT0000462	hsa-miR-206	VEGFA	7422	ENSG00000112715	NA	NA	NA	predicted	-8.15
mirecords	MIMAT0000075	hsa-miR-20a-5p	VEGFA	7422	ENSG00000112715	ELISA		18320040	validated	NA
mirtarbase	MIMAT0000075	hsa-miR-20a-5p	VEGFA	7422	ENSG00000112715	ELISA//Luciferase reporter assay	Functional MTI	18320040	validated	NA
mirtarbase	MIMAT0000075	hsa-miR-20a-5p	VEGFA	7422	ENSG00000112715	ELISA//Luciferase reporter assay//Other		27080303	validated	NA
mirtarbase	MIMAT0000075	hsa-miR-20a-5p	VEGFA	7422	ENSG00000112715	ELISA//Luciferase reporter assay//Other		18320040	validated	NA
mirtarbase	MIMAT0000075	hsa-miR-20a-5p	Vegfa	22339	ENSMUSG00000023951	Luciferase reporter assay	Functional MTI	27080303	validated	NA
tarbase	MIMAT0000075	hsa-miR-20a-5p	VEGFA	7422	ENSG00000112715	PAR-CLIP//HITS-CLIP//qCLASH//Luciferase Reporter Assay	negative	21572407,22927820,22927820,23824327,24038734,24038734,24374217,24906430,27150721,28735896,33406413,33406413,34031238,33956915,34914716,34914716,18320040	validated	NA
elmmo	MIMAT0000075	hsa-miR-20a-5p	VEGFA	7422	ENSG00000112715	NA	NA	NA	predicted	0.886
elmmo	MIMAT0000075	hsa-miR-20a-5p	VEGFA	7422	ENSG00000112715	NA	NA	NA	predicted	0.886
pita	MIMAT0000075	hsa-miR-20a-5p	VEGFA	7422	ENSG00000112715	NA	NA	NA	predicted	-10.63
mirecords	MIMAT0001413	hsa-miR-20b-5p	VEGFA	7422	ENSG00000112715	ELISA		18320040	validated	NA
mirtarbase	MIMAT0001413	hsa-miR-20b-5p	VEGFA	7422	ENSG00000112715	ELISA//Luciferase reporter assay	Functional MTI	18320040	validated	NA
mirtarbase	MIMAT0001413	hsa-miR-20b-5p	VEGFA	7422	ENSG00000112715	Luciferase reporter assay//qRT-PCR//Western blot	Functional MTI	26612965	validated	NA
mirtarbase	MIMAT0001413	hsa-miR-20b-5p	VEGFA	7422	ENSG00000112715	ELISA//Luciferase reporter assay//Other//westernblotting//qrt-pcr		33469291	validated	NA
mirtarbase	MIMAT0001413	hsa-miR-20b-5p	VEGFA	7422	ENSG00000112715	ELISA//Luciferase reporter assay//Other//westernblotting//qrt-pcr		18320040	validated	NA
tarbase	MIMAT0001413	hsa-miR-20b-5p	VEGFA	7422	ENSG00000112715	PAR-CLIP//HITS-CLIP//Luciferase Reporter Assay	negative	21572407,22927820,22927820,23824327,24374217,28735896,33406413,33406413,18320040,18320040	validated	NA
elmmo	MIMAT0001413	hsa-miR-20b-5p	VEGFA	7422	ENSG00000112715	NA	NA	NA	predicted	0.837
elmmo	MIMAT0001413	hsa-miR-20b-5p	VEGFA	7422	ENSG00000112715	NA	NA	NA	predicted	0.837
pita	MIMAT0001413	hsa-miR-20b-5p	VEGFA	7422	ENSG00000112715	NA	NA	NA	predicted	-12.53
diana_microt	MIMAT0011159	hsa-miR-2115-3p	VEGFA	7422	ENSG00000112715	NA	NA	NA	predicted	0.971
diana_microt	MIMAT0011159	hsa-miR-2115-3p	VEGFA	7422	ENSG00000112715	NA	NA	NA	predicted	0.971
elmmo	MIMAT0011159	hsa-miR-2115-3p	VEGFA	7422	ENSG00000112715	NA	NA	NA	predicted	0.387
elmmo	MIMAT0011159	hsa-miR-2115-3p	VEGFA	7422	ENSG00000112715	NA	NA	NA	predicted	0.387
miranda	MIMAT0011159	hsa-miR-2115-3p	VEGFA	7422	ENSG00000112715	NA	NA	NA	predicted	-0.8859
miranda	MIMAT0011159	hsa-miR-2115-3p	VEGFA	7422	ENSG00000112715	NA	NA	NA	predicted	-10429
miranda	MIMAT0011159	hsa-miR-2115-3p	VEGFA	7422	ENSG00000112715	NA	NA	NA	predicted	-10455
miranda	MIMAT0011159	hsa-miR-2115-3p	VEGFA	7422	ENSG00000112715	NA	NA	NA	predicted	-1056
miranda	MIMAT0011159	hsa-miR-2115-3p	VEGFA	7422	ENSG00000112715	NA	NA	NA	predicted	-12667
miranda	MIMAT0011159	hsa-miR-2115-3p	VEGFA	7422	ENSG00000112715	NA	NA	NA	predicted	-13081
miranda	MIMAT0011159	hsa-miR-2115-3p	VEGFA	7422	ENSG00000112715	NA	NA	NA	predicted	-13087
miranda	MIMAT0011159	hsa-miR-2115-3p	VEGFA	7422	ENSG00000112715	NA	NA	NA	predicted	-13111
mirdb	MIMAT0011159	hsa-miR-2115-3p	VEGFA	7422	ENSG00000112715	NA	NA	NA	predicted	88943883864
mirdb	MIMAT0011159	hsa-miR-2115-3p	VEGFA	7422	ENSG00000112715	NA	NA	NA	predicted	8,88E+11
mirdb	MIMAT0011159	hsa-miR-2115-3p	VEGFA	7422	ENSG00000112715	NA	NA	NA	predicted	8,88E+11
mirtarbase	MIMAT0000271	hsa-miR-214-3p	VEGFA	7422	ENSG00000112715	Luciferase reporter assay//Western blotting//Microarray//qRT-PCR		33280526	validated	NA
tarbase	MIMAT0000271	hsa-miR-214-3p	VEGFA	7422	ENSG00000112715	HITS-CLIP	negative	24038734	validated	NA
elmmo	MIMAT0000271	hsa-miR-214-3p	VEGFA	7422	ENSG00000112715	NA	NA	NA	predicted	0.437
elmmo	MIMAT0000271	hsa-miR-214-3p	VEGFA	7422	ENSG00000112715	NA	NA	NA	predicted	0.437
pita	MIMAT0000271	hsa-miR-214-3p	VEGFA	7422	ENSG00000112715	NA	NA	NA	predicted	-10
mirtarbase	MIMAT0000076	hsa-miR-21-5p	VEGFA	7422	ENSG00000112715	qRT-PCR	Functional MTI (Weak)	19435867	validated	NA
mirtarbase	MIMAT0000076	hsa-miR-21-5p	VEGFA	7422	ENSG00000112715	Western blot
mirtarbase	MIMAT0000076	hsa-miR-21-5p	VEGFA	7422	ENSG00000112715	qRT-PCR//Western blot
mirtarbase	MIMAT0000076	hsa-miR-21-5p	VEGFA	7422	ENSG00000112715	qRT-PCR//Western blot
tarbase	MIMAT0000076	hsa-miR-21-5p	VEGFA	7422	ENSG00000112715	qPCR//Western Blot	positive	19435867,21544242,21544242	validated	NA
tarbase	MIMAT0000076	hsa-miR-21-5p	VEGFA	7422	ENSG00000112715	HITS-CLIP//PAR-CLIP	negative	24389009,26061048,26061048,27292025	validated	NA
miranda	MIMAT0004675	hsa-miR-219a-2-3p	VEGFA	7422	ENSG00000112715	NA	NA	NA	predicted	-0.8193
miranda	MIMAT0004675	hsa-miR-219a-2-3p	VEGFA	7422	ENSG00000112715	NA	NA	NA	predicted	-0.8228
miranda	MIMAT0004675	hsa-miR-219a-2-3p	VEGFA	7422	ENSG00000112715	NA	NA	NA	predicted	-0.8369
elmmo	MIMAT0009198	hsa-miR-224-3p	VEGFA	7422	ENSG00000112715	NA	NA	NA	predicted	0.534
elmmo	MIMAT0009198	hsa-miR-224-3p	VEGFA	7422	ENSG00000112715	NA	NA	NA	predicted	0.534
tarbase	MIMAT0000078	hsa-miR-23a-3p	VEGFA	7422	ENSG00000112715	HITS-CLIP//PAR-CLIP	negative	24374217,26061048,26701625	validated	NA
elmmo	MIMAT0000078	hsa-miR-23a-3p	VEGFA	7422	ENSG00000112715	NA	NA	NA	predicted	0.761
elmmo	MIMAT0000078	hsa-miR-23a-3p	VEGFA	7422	ENSG00000112715	NA	NA	NA	predicted	0.761
miranda	MIMAT0000078	hsa-miR-23a-3p	VEGFA	7422	ENSG00000112715	NA	NA	NA	predicted	-0.884
tarbase	MIMAT0000418	hsa-miR-23b-3p	VEGFA	7422	ENSG00000112715	HITS-CLIP	negative	24374217,26061048,26061048	validated	NA
elmmo	MIMAT0000418	hsa-miR-23b-3p	VEGFA	7422	ENSG00000112715	NA	NA	NA	predicted	0.761
elmmo	MIMAT0000418	hsa-miR-23b-3p	VEGFA	7422	ENSG00000112715	NA	NA	NA	predicted	0.761
miranda	MIMAT0000418	hsa-miR-23b-3p	VEGFA	7422	ENSG00000112715	NA	NA	NA	predicted	-0.884
elmmo	MIMAT0018000	hsa-miR-23c	VEGFA	7422	ENSG00000112715	NA	NA	NA	predicted	0.761
elmmo	MIMAT0018000	hsa-miR-23c	VEGFA	7422	ENSG00000112715	NA	NA	NA	predicted	0.761
pictar	MIMAT0019952	hsa-miR-2467-5p	VEGFA	7422	ENSG00000112715	NA	NA	NA	predicted	202288
pictar	MIMAT0019952	hsa-miR-2467-5p	VEGFA	7422	ENSG00000112715	NA	NA	NA	predicted	201031
tarbase	MIMAT0000082	hsa-miR-26a-5p	VEGFA	7422	ENSG00000112715	HITS-CLIP//PAR-CLIP	negative	24038734,24906430,26061048,27292025,27292025,27292025,27292025	validated	NA
miranda	MIMAT0000082	hsa-miR-26a-5p	VEGFA	7422	ENSG00000112715	NA	NA	NA	predicted	-0.8535
miranda	MIMAT0000082	hsa-miR-26a-5p	VEGFA	7422	ENSG00000112715	NA	NA	NA	predicted	-10169
miranda	MIMAT0000082	hsa-miR-26a-5p	VEGFA	7422	ENSG00000112715	NA	NA	NA	predicted	-10196
miranda	MIMAT0000082	hsa-miR-26a-5p	VEGFA	7422	ENSG00000112715	NA	NA	NA	predicted	-10307
pita	MIMAT0000082	hsa-miR-26a-5p	VEGFA	7422	ENSG00000112715	NA	NA	NA	predicted	-10.4
pita	MIMAT0000082	hsa-miR-26a-5p	VEGFA	7422	ENSG00000112715	NA	NA	NA	predicted	-12.46
mirtarbase	MIMAT0004450	hsa-miR-297	VEGFA	7422	ENSG00000112715	PAR-CLIP	Functional MTI (Weak)	23446348	validated	NA
mirtarbase	MIMAT0004450	hsa-miR-297	VEGFA	7422	ENSG00000112715	PAR-CLIP		23446348	validated	NA
miranda	MIMAT0004450	hsa-miR-297	VEGFA	7422	ENSG00000112715	NA	NA	NA	predicted	-10182
miranda	MIMAT0004450	hsa-miR-297	VEGFA	7422	ENSG00000112715	NA	NA	NA	predicted	-11552
miranda	MIMAT0004450	hsa-miR-297	VEGFA	7422	ENSG00000112715	NA	NA	NA	predicted	-11573
miranda	MIMAT0004450	hsa-miR-297	VEGFA	7422	ENSG00000112715	NA	NA	NA	predicted	-11658
mirdb	MIMAT0004450	hsa-miR-297	VEGFA	7422	ENSG00000112715	NA	NA	NA	predicted	8,75E+11
mirdb	MIMAT0004450	hsa-miR-297	VEGFA	7422	ENSG00000112715	NA	NA	NA	predicted	87139161889
mirdb	MIMAT0004450	hsa-miR-297	VEGFA	7422	ENSG00000112715	NA	NA	NA	predicted	8,71E+11
pita	MIMAT0004450	hsa-miR-297	VEGFA	7422	ENSG00000112715	NA	NA	NA	predicted	-10.25
mirtarbase	MIMAT0000687	hsa-miR-299-3p	VEGFA	7422	ENSG00000112715	PAR-CLIP	Functional MTI (Weak)	23446348	validated	NA
mirtarbase	MIMAT0000687	hsa-miR-299-3p	VEGFA	7422	ENSG00000112715	PAR-CLIP		23446348	validated	NA
miranda	MIMAT0000687	hsa-miR-299-3p	VEGFA	7422	ENSG00000112715	NA	NA	NA	predicted	-0.8726
miranda	MIMAT0000687	hsa-miR-299-3p	VEGFA	7422	ENSG00000112715	NA	NA	NA	predicted	-10487
miranda	MIMAT0000687	hsa-miR-299-3p	VEGFA	7422	ENSG00000112715	NA	NA	NA	predicted	-10516
miranda	MIMAT0000687	hsa-miR-299-3p	VEGFA	7422	ENSG00000112715	NA	NA	NA	predicted	-10632
pita	MIMAT0000687	hsa-miR-299-3p	VEGFA	7422	ENSG00000112715	NA	NA	NA	predicted	-8.92
targetscan	MIMAT0000687	hsa-miR-299-3p	VEGFA	7422	ENSG00000112715	NA	NA	NA	predicted	-0.423
mirtarbase	MIMAT0000086	hsa-miR-29a-3p	VEGFA	7422	ENSG00000112715	Luciferase reporter assay//qRT-PCR//Western blot	Functional MTI	24209632	validated	NA
mirtarbase	MIMAT0000086	hsa-miR-29a-3p	VEGFA	7422	ENSG00000112715	PAR-CLIP	Functional MTI (Weak)	23592263	validated	NA
mirtarbase	MIMAT0000086	hsa-miR-29a-3p	VEGFA	7422	ENSG00000112715	PAR-CLIP	Functional MTI (Weak)	21572407	validated	NA
mirtarbase	MIMAT0000086	hsa-miR-29a-3p	VEGFA	7422	ENSG00000112715	PAR-CLIP	Functional MTI (Weak)	20371350	validated	NA
mirtarbase	MIMAT0000086	hsa-miR-29a-3p	VEGFA	7422	ENSG00000112715	Flow//Immunohistochemistry//Luciferase reporter assay//qRT-PCR//Western blot	Functional MTI	27000664	validated	NA
mirtarbase	MIMAT0000086	hsa-miR-29a-3p	VEGFA	7422	ENSG00000112715	Luciferase reporter assay//qRT-PCR//Western blot//PAR-CLIP		24209632	validated	NA
mirtarbase	MIMAT0000086	hsa-miR-29a-3p	VEGFA	7422	ENSG00000112715	Luciferase reporter assay//qRT-PCR//Western blot//PAR-CLIP		26794609	validated	NA
mirtarbase	MIMAT0000086	hsa-miR-29a-3p	VEGFA	7422	ENSG00000112715	Luciferase reporter assay//qRT-PCR//Western blot//PAR-CLIP		21572407	validated	NA
mirtarbase	MIMAT0000086	hsa-miR-29a-3p	VEGFA	7422	ENSG00000112715	Luciferase reporter assay//qRT-PCR//Western blot//PAR-CLIP		23592263	validated	NA
mirtarbase	MIMAT0000086	hsa-miR-29a-3p	VEGFA	7422	ENSG00000112715	Luciferase reporter assay//qRT-PCR//Western blot//PAR-CLIP		20371350	validated	NA
tarbase	MIMAT0000086	hsa-miR-29a-3p	VEGFA	7422	ENSG00000112715	PAR-CLIP//HITS-CLIP	negative	21572407,22927820,23313552,23592263,24038734,24038734,24374217,24389009,24668909,26061048,26061048,27418678,30455455,33406413,34031238,35269913	validated	NA
diana_microt	MIMAT0000086	hsa-miR-29a-3p	VEGFA	7422	ENSG00000112715	NA	NA	NA	predicted	0.734
diana_microt	MIMAT0000086	hsa-miR-29a-3p	VEGFA	7422	ENSG00000112715	NA	NA	NA	predicted	0.734
elmmo	MIMAT0000086	hsa-miR-29a-3p	VEGFA	7422	ENSG00000112715	NA	NA	NA	predicted	0.93
elmmo	MIMAT0000086	hsa-miR-29a-3p	VEGFA	7422	ENSG00000112715	NA	NA	NA	predicted	0.93
miranda	MIMAT0000086	hsa-miR-29a-3p	VEGFA	7422	ENSG00000112715	NA	NA	NA	predicted	-12787
miranda	MIMAT0000086	hsa-miR-29a-3p	VEGFA	7422	ENSG00000112715	NA	NA	NA	predicted	-13154
miranda	MIMAT0000086	hsa-miR-29a-3p	VEGFA	7422	ENSG00000112715	NA	NA	NA	predicted	-13159
miranda	MIMAT0000086	hsa-miR-29a-3p	VEGFA	7422	ENSG00000112715	NA	NA	NA	predicted	-13181
mirdb	MIMAT0000086	hsa-miR-29a-3p	VEGFA	7422	ENSG00000112715	NA	NA	NA	predicted	9407839
mirdb	MIMAT0000086	hsa-miR-29a-3p	VEGFA	7422	ENSG00000112715	NA	NA	NA	predicted	9403563
mirdb	MIMAT0000086	hsa-miR-29a-3p	VEGFA	7422	ENSG00000112715	NA	NA	NA	predicted	9402541
targetscan	MIMAT0000086	hsa-miR-29a-3p	VEGFA	7422	ENSG00000112715	NA	NA	NA	predicted	-0.609
miranda	MIMAT0004503	hsa-miR-29a-5p	VEGFA	7422	ENSG00000112715	NA	NA	NA	predicted	-12675
miranda	MIMAT0004503	hsa-miR-29a-5p	VEGFA	7422	ENSG00000112715	NA	NA	NA	predicted	-13086
miranda	MIMAT0004503	hsa-miR-29a-5p	VEGFA	7422	ENSG00000112715	NA	NA	NA	predicted	-13092
miranda	MIMAT0004503	hsa-miR-29a-5p	VEGFA	7422	ENSG00000112715	NA	NA	NA	predicted	-13116
mirtarbase	MIMAT0004515	hsa-miR-29b-2-5p	VEGFA	7422	ENSG00000112715	Western blotting//Microarray//qRT-PCR		33262463	validated	NA
tarbase	MIMAT0004515	hsa-miR-29b-2-5p	VEGFA	7422	ENSG00000112715	HITS-CLIP	negative	24374217,33	validated	NA
diana_microt	MIMAT0004515	hsa-miR-29b-2-5p	VEGFA	7422	ENSG00000112715	NA	NA	NA	predicted	0.721
diana_microt	MIMAT0004515	hsa-miR-29b-2-5p	VEGFA	7422	ENSG00000112715	NA	NA	NA	predicted	0.721
elmmo	MIMAT0004515	hsa-miR-29b-2-5p	VEGFA	7422	ENSG00000112715	NA	NA	NA	predicted	0.562
elmmo	MIMAT0004515	hsa-miR-29b-2-5p	VEGFA	7422	ENSG00000112715	NA	NA	NA	predicted	0.562
elmmo	MIMAT0004515	hsa-miR-29b-2-5p	VEGFA	7422	ENSG00000112715	NA	NA	NA	predicted	0.46
elmmo	MIMAT0004515	hsa-miR-29b-2-5p	VEGFA	7422	ENSG00000112715	NA	NA	NA	predicted	0.46
mirdb	MIMAT0004515	hsa-miR-29b-2-5p	VEGFA	7422	ENSG00000112715	NA	NA	NA	predicted	9,36E+11
mirtarbase	MIMAT0000100	hsa-miR-29b-3p	VEGFA	7422	ENSG00000112715	ELISA//Luciferase reporter assay	Non-Functional MTI	18320040	validated	NA
mirtarbase	MIMAT0000100	hsa-miR-29b-3p	VEGFA	7422	ENSG00000112715	PAR-CLIP	Functional MTI (Weak)	23592263	validated	NA
mirtarbase	MIMAT0000100	hsa-miR-29b-3p	VEGFA	7422	ENSG00000112715	PAR-CLIP	Functional MTI (Weak)	21572407	validated	NA
mirtarbase	MIMAT0000100	hsa-miR-29b-3p	VEGFA	7422	ENSG00000112715	PAR-CLIP	Functional MTI (Weak)	20371350	validated	NA
mirtarbase	MIMAT0000100	hsa-miR-29b-3p	VEGFA	7422	ENSG00000112715	Luciferase reporter assay//qRT-PCR	Functional MTI	23354167	validated	NA
mirtarbase	MIMAT0000100	hsa-miR-29b-3p	VEGFA	7422	ENSG00000112715	Immunohistochemistry//Luciferase reporter assay//qRT-PCR//Western blot	Functional MTI	28222438	validated	NA
mirtarbase	MIMAT0000100	hsa-miR-29b-3p	VEGFA	7422	ENSG00000112715	ELISA//Luciferase reporter assay//Other//PAR-CLIP//qRT-PCR//westernblotting		31737629	validated	NA
mirtarbase	MIMAT0000100	hsa-miR-29b-3p	VEGFA	7422	ENSG00000112715	ELISA//Luciferase reporter assay//Other//PAR-CLIP//qRT-PCR//westernblotting		23592263	validated	NA
mirtarbase	MIMAT0000100	hsa-miR-29b-3p	VEGFA	7422	ENSG00000112715	ELISA//Luciferase reporter assay//Other//PAR-CLIP//qRT-PCR//westernblotting		23354167	validated	NA
mirtarbase	MIMAT0000100	hsa-miR-29b-3p	VEGFA	7422	ENSG00000112715	ELISA//Luciferase reporter assay//Other//PAR-CLIP//qRT-PCR//westernblotting		21572407	validated	NA
mirtarbase	MIMAT0000100	hsa-miR-29b-3p	VEGFA	7422	ENSG00000112715	ELISA//Luciferase reporter assay//Other//PAR-CLIP//qRT-PCR//westernblotting		20371350	validated	NA
mirtarbase	MIMAT0000100	hsa-miR-29b-3p	VEGFA	7422	ENSG00000112715	ELISA//Luciferase reporter assay//Other//PAR-CLIP//qRT-PCR//westernblotting		28222438	validated	NA
mirtarbase	MIMAT0000100	hsa-miR-29b-3p	VEGFA	7422	ENSG00000112715	ELISA//Luciferase reporter assay//Other//PAR-CLIP//qRT-PCR//westernblotting		18320040	validated	NA
tarbase	MIMAT0000100	hsa-miR-29b-3p	VEGFA	7422	ENSG00000112715	PAR-CLIP//HITS-CLIP//qCLASH//Luciferase Reporter Assay	negative	21572407,23592263,24038734,24374217,24668909,26061048,27418678,33406413,29386283,29386283,33956915,23354167,23354167,23354167	validated	NA
diana_microt	MIMAT0000100	hsa-miR-29b-3p	VEGFA	7422	ENSG00000112715	NA	NA	NA	predicted	0.763
diana_microt	MIMAT0000100	hsa-miR-29b-3p	VEGFA	7422	ENSG00000112715	NA	NA	NA	predicted	0.763
elmmo	MIMAT0000100	hsa-miR-29b-3p	VEGFA	7422	ENSG00000112715	NA	NA	NA	predicted	0.93
elmmo	MIMAT0000100	hsa-miR-29b-3p	VEGFA	7422	ENSG00000112715	NA	NA	NA	predicted	0.93
miranda	MIMAT0000100	hsa-miR-29b-3p	VEGFA	7422	ENSG00000112715	NA	NA	NA	predicted	-12787
miranda	MIMAT0000100	hsa-miR-29b-3p	VEGFA	7422	ENSG00000112715	NA	NA	NA	predicted	-13154
miranda	MIMAT0000100	hsa-miR-29b-3p	VEGFA	7422	ENSG00000112715	NA	NA	NA	predicted	-13159
miranda	MIMAT0000100	hsa-miR-29b-3p	VEGFA	7422	ENSG00000112715	NA	NA	NA	predicted	-13181
mirdb	MIMAT0000100	hsa-miR-29b-3p	VEGFA	7422	ENSG00000112715	NA	NA	NA	predicted	9407839
mirdb	MIMAT0000100	hsa-miR-29b-3p	VEGFA	7422	ENSG00000112715	NA	NA	NA	predicted	9403563
mirdb	MIMAT0000100	hsa-miR-29b-3p	VEGFA	7422	ENSG00000112715	NA	NA	NA	predicted	9402541
pita	MIMAT0000100	hsa-miR-29b-3p	VEGFA	7422	ENSG00000112715	NA	NA	NA	predicted	-9.53
targetscan	MIMAT0000100	hsa-miR-29b-3p	VEGFA	7422	ENSG00000112715	NA	NA	NA	predicted	-0.609
mirtarbase	MIMAT0000681	hsa-miR-29c-3p	VEGFA	7422	ENSG00000112715	Sequencing//PAR-CLIP	Functional MTI (Weak)	20371350	validated	NA
mirtarbase	MIMAT0000681	hsa-miR-29c-3p	VEGFA	7422	ENSG00000112715	PAR-CLIP	Functional MTI (Weak)	23592263	validated	NA
mirtarbase	MIMAT0000681	hsa-miR-29c-3p	VEGFA	7422	ENSG00000112715	PAR-CLIP	Functional MTI (Weak)	21572407	validated	NA
mirtarbase	MIMAT0000681	hsa-miR-29c-3p	VEGFA	7422	ENSG00000112715	Flow//Immunohistochemistry//Luciferase reporter assay//qRT-PCR//Western blot	Functional MTI	27000664	validated	NA
mirtarbase	MIMAT0000681	hsa-miR-29c-3p	VEGFA	7422	ENSG00000112715	Sequencing//PAR-CLIP		21572407	validated	NA
mirtarbase	MIMAT0000681	hsa-miR-29c-3p	VEGFA	7422	ENSG00000112715	Sequencing//PAR-CLIP		23592263	validated	NA
mirtarbase	MIMAT0000681	hsa-miR-29c-3p	VEGFA	7422	ENSG00000112715	Sequencing//PAR-CLIP		20371350	validated	NA
tarbase	MIMAT0000681	hsa-miR-29c-3p	VEGFA	7422	ENSG00000112715	PAR-CLIP//HITS-CLIP	negative	21572407,22927820,23313552,23592263,24038734,24038734,24374217,24389009,24668909,26061048,27418678,30455455,33406413,34031238,35269913	validated	NA
diana_microt	MIMAT0000681	hsa-miR-29c-3p	VEGFA	7422	ENSG00000112715	NA	NA	NA	predicted	0.734
diana_microt	MIMAT0000681	hsa-miR-29c-3p	VEGFA	7422	ENSG00000112715	NA	NA	NA	predicted	0.734
elmmo	MIMAT0000681	hsa-miR-29c-3p	VEGFA	7422	ENSG00000112715	NA	NA	NA	predicted	0.93
elmmo	MIMAT0000681	hsa-miR-29c-3p	VEGFA	7422	ENSG00000112715	NA	NA	NA	predicted	0.93
miranda	MIMAT0000681	hsa-miR-29c-3p	VEGFA	7422	ENSG00000112715	NA	NA	NA	predicted	-12787
miranda	MIMAT0000681	hsa-miR-29c-3p	VEGFA	7422	ENSG00000112715	NA	NA	NA	predicted	-13154
miranda	MIMAT0000681	hsa-miR-29c-3p	VEGFA	7422	ENSG00000112715	NA	NA	NA	predicted	-13159
miranda	MIMAT0000681	hsa-miR-29c-3p	VEGFA	7422	ENSG00000112715	NA	NA	NA	predicted	-13181
mirdb	MIMAT0000681	hsa-miR-29c-3p	VEGFA	7422	ENSG00000112715	NA	NA	NA	predicted	9407839
mirdb	MIMAT0000681	hsa-miR-29c-3p	VEGFA	7422	ENSG00000112715	NA	NA	NA	predicted	9403563
mirdb	MIMAT0000681	hsa-miR-29c-3p	VEGFA	7422	ENSG00000112715	NA	NA	NA	predicted	9402541
pita	MIMAT0000681	hsa-miR-29c-3p	VEGFA	7422	ENSG00000112715	NA	NA	NA	predicted	-7.52
targetscan	MIMAT0000681	hsa-miR-29c-3p	VEGFA	7422	ENSG00000112715	NA	NA	NA	predicted	-0.609
diana_microt	MIMAT0004903	hsa-miR-300	VEGFA	7422	ENSG00000112715	NA	NA	NA	predicted	0.777
diana_microt	MIMAT0004903	hsa-miR-300	VEGFA	7422	ENSG00000112715	NA	NA	NA	predicted	0.777
miranda	MIMAT0004903	hsa-miR-300	VEGFA	7422	ENSG00000112715	NA	NA	NA	predicted	-10582
miranda	MIMAT0004903	hsa-miR-300	VEGFA	7422	ENSG00000112715	NA	NA	NA	predicted	-11715
miranda	MIMAT0004903	hsa-miR-300	VEGFA	7422	ENSG00000112715	NA	NA	NA	predicted	-11733
miranda	MIMAT0004903	hsa-miR-300	VEGFA	7422	ENSG00000112715	NA	NA	NA	predicted	-11804
tarbase	MIMAT0000684	hsa-miR-302a-3p	VEGFA	7422	ENSG00000112715	PAR-CLIP	negative	21572407,23446348,27292025	validated	NA
elmmo	MIMAT0000684	hsa-miR-302a-3p	VEGFA	7422	ENSG00000112715	NA	NA	NA	predicted	0.833
elmmo	MIMAT0000684	hsa-miR-302a-3p	VEGFA	7422	ENSG00000112715	NA	NA	NA	predicted	0.833
elmmo	MIMAT0000715	hsa-miR-302b-3p	VEGFA	7422	ENSG00000112715	NA	NA	NA	predicted	0.833
elmmo	MIMAT0000715	hsa-miR-302b-3p	VEGFA	7422	ENSG00000112715	NA	NA	NA	predicted	0.833
elmmo	MIMAT0000717	hsa-miR-302c-3p	VEGFA	7422	ENSG00000112715	NA	NA	NA	predicted	0.833
elmmo	MIMAT0000717	hsa-miR-302c-3p	VEGFA	7422	ENSG00000112715	NA	NA	NA	predicted	0.833
mirecords	MIMAT0000718	hsa-miR-302d-3p	VEGFA	7422	ENSG00000112715	ELISA		18320040	validated	NA
mirtarbase	MIMAT0000718	hsa-miR-302d-3p	VEGFA	7422	ENSG00000112715	ELISA//Luciferase reporter assay	Functional MTI	18320040	validated	NA
mirtarbase	MIMAT0000718	hsa-miR-302d-3p	VEGFA	7422	ENSG00000112715	ELISA//Luciferase reporter assay//Other		18320040	validated	NA
mirtarbase	MIMAT0000718	hsa-miR-302d-3p	VEGFA	7422	ENSG00000112715	ELISA//Luciferase reporter assay//Other		19574400	validated	NA
tarbase	MIMAT0000718	hsa-miR-302d-3p	VEGFA	7422	ENSG00000112715	PAR-CLIP//Luciferase Reporter Assay	negative	21572407,21572407,23446348,18320040	validated	NA
elmmo	MIMAT0000718	hsa-miR-302d-3p	VEGFA	7422	ENSG00000112715	NA	NA	NA	predicted	0.833
elmmo	MIMAT0000718	hsa-miR-302d-3p	VEGFA	7422	ENSG00000112715	NA	NA	NA	predicted	0.833
elmmo	MIMAT0005931	hsa-miR-302e	VEGFA	7422	ENSG00000112715	NA	NA	NA	predicted	0.833
elmmo	MIMAT0005931	hsa-miR-302e	VEGFA	7422	ENSG00000112715	NA	NA	NA	predicted	0.833
miranda	MIMAT0014980	hsa-miR-3118	VEGFA	7422	ENSG00000112715	NA	NA	NA	predicted	-0.8334
miranda	MIMAT0014980	hsa-miR-3118	VEGFA	7422	ENSG00000112715	NA	NA	NA	predicted	-0.8368
miranda	MIMAT0014980	hsa-miR-3118	VEGFA	7422	ENSG00000112715	NA	NA	NA	predicted	-0.8508
elmmo	MIMAT0014982	hsa-miR-3120-3p	VEGFA	7422	ENSG00000112715	NA	NA	NA	predicted	0.607
elmmo	MIMAT0014982	hsa-miR-3120-3p	VEGFA	7422	ENSG00000112715	NA	NA	NA	predicted	0.607
diana_microt	MIMAT0014983	hsa-miR-3121-3p	VEGFA	7422	ENSG00000112715	NA	NA	NA	predicted	0.833
diana_microt	MIMAT0014983	hsa-miR-3121-3p	VEGFA	7422	ENSG00000112715	NA	NA	NA	predicted	0.833
elmmo	MIMAT0014983	hsa-miR-3121-3p	VEGFA	7422	ENSG00000112715	NA	NA	NA	predicted	0.774
elmmo	MIMAT0014983	hsa-miR-3121-3p	VEGFA	7422	ENSG00000112715	NA	NA	NA	predicted	0.774
miranda	MIMAT0014983	hsa-miR-3121-3p	VEGFA	7422	ENSG00000112715	NA	NA	NA	predicted	-0.8296
miranda	MIMAT0014983	hsa-miR-3121-3p	VEGFA	7422	ENSG00000112715	NA	NA	NA	predicted	-0.8331
miranda	MIMAT0014983	hsa-miR-3121-3p	VEGFA	7422	ENSG00000112715	NA	NA	NA	predicted	-0.8471
miranda	MIMAT0014983	hsa-miR-3121-3p	VEGFA	7422	ENSG00000112715	NA	NA	NA	predicted	-11392
miranda	MIMAT0014983	hsa-miR-3121-3p	VEGFA	7422	ENSG00000112715	NA	NA	NA	predicted	-12351
miranda	MIMAT0014983	hsa-miR-3121-3p	VEGFA	7422	ENSG00000112715	NA	NA	NA	predicted	-12365
miranda	MIMAT0014983	hsa-miR-3121-3p	VEGFA	7422	ENSG00000112715	NA	NA	NA	predicted	-12421
miranda	MIMAT0015012	hsa-miR-3143	VEGFA	7422	ENSG00000112715	NA	NA	NA	predicted	-0.9147
miranda	MIMAT0015012	hsa-miR-3143	VEGFA	7422	ENSG00000112715	NA	NA	NA	predicted	-10808
miranda	MIMAT0015012	hsa-miR-3143	VEGFA	7422	ENSG00000112715	NA	NA	NA	predicted	-10835
miranda	MIMAT0015012	hsa-miR-3143	VEGFA	7422	ENSG00000112715	NA	NA	NA	predicted	-10942
miranda	MIMAT0015016	hsa-miR-3145-3p	VEGFA	7422	ENSG00000112715	NA	NA	NA	predicted	-1238
miranda	MIMAT0015016	hsa-miR-3145-3p	VEGFA	7422	ENSG00000112715	NA	NA	NA	predicted	-12951
miranda	MIMAT0015016	hsa-miR-3145-3p	VEGFA	7422	ENSG00000112715	NA	NA	NA	predicted	-12959
miranda	MIMAT0015016	hsa-miR-3145-3p	VEGFA	7422	ENSG00000112715	NA	NA	NA	predicted	-12991
tarbase	MIMAT0000089	hsa-miR-31-5p	VEGFA	7422	ENSG00000112715	qCLASH	negative	34914716	validated	NA
pita	MIMAT0000089	hsa-miR-31-5p	VEGFA	7422	ENSG00000112715	NA	NA	NA	predicted	-8.14
mirtarbase	MIMAT0015037	hsa-miR-3163	VEGFA	7422	ENSG00000112715	PAR-CLIP	Functional MTI (Weak)	23592263	validated	NA
mirtarbase	MIMAT0015037	hsa-miR-3163	VEGFA	7422	ENSG00000112715	PAR-CLIP	Functional MTI (Weak)	24398324	validated	NA
mirtarbase	MIMAT0015037	hsa-miR-3163	VEGFA	7422	ENSG00000112715	PAR-CLIP	Functional MTI (Weak)	23446348	validated	NA
mirtarbase	MIMAT0015037	hsa-miR-3163	VEGFA	7422	ENSG00000112715	PAR-CLIP	Functional MTI (Weak)	22012620	validated	NA
mirtarbase	MIMAT0015037	hsa-miR-3163	VEGFA	7422	ENSG00000112715	PAR-CLIP//HITS-CLIP	Functional MTI (Weak)	21572407	validated	NA
mirtarbase	MIMAT0015037	hsa-miR-3163	VEGFA	7422	ENSG00000112715	PAR-CLIP	Functional MTI (Weak)	20371350	validated	NA
mirtarbase	MIMAT0015037	hsa-miR-3163	VEGFA	7422	ENSG00000112715	PAR-CLIP//HITS-CLIP		23592263	validated	NA
mirtarbase	MIMAT0015037	hsa-miR-3163	VEGFA	7422	ENSG00000112715	PAR-CLIP//HITS-CLIP		21572407	validated	NA
mirtarbase	MIMAT0015037	hsa-miR-3163	VEGFA	7422	ENSG00000112715	PAR-CLIP//HITS-CLIP		23446348	validated	NA
mirtarbase	MIMAT0015037	hsa-miR-3163	VEGFA	7422	ENSG00000112715	PAR-CLIP//HITS-CLIP		22012620	validated	NA
mirtarbase	MIMAT0015037	hsa-miR-3163	VEGFA	7422	ENSG00000112715	PAR-CLIP//HITS-CLIP		20371350	validated	NA
mirtarbase	MIMAT0015037	hsa-miR-3163	VEGFA	7422	ENSG00000112715	PAR-CLIP//HITS-CLIP		24398324	validated	NA
diana_microt	MIMAT0015037	hsa-miR-3163	VEGFA	7422	ENSG00000112715	NA	NA	NA	predicted	0.919
diana_microt	MIMAT0015037	hsa-miR-3163	VEGFA	7422	ENSG00000112715	NA	NA	NA	predicted	0.919
elmmo	MIMAT0015037	hsa-miR-3163	VEGFA	7422	ENSG00000112715	NA	NA	NA	predicted	0.869
elmmo	MIMAT0015037	hsa-miR-3163	VEGFA	7422	ENSG00000112715	NA	NA	NA	predicted	0.869
elmmo	MIMAT0015037	hsa-miR-3163	VEGFA	7422	ENSG00000112715	NA	NA	NA	predicted	0.851
elmmo	MIMAT0015037	hsa-miR-3163	VEGFA	7422	ENSG00000112715	NA	NA	NA	predicted	0.851
elmmo	MIMAT0015037	hsa-miR-3163	VEGFA	7422	ENSG00000112715	NA	NA	NA	predicted	0.731
elmmo	MIMAT0015037	hsa-miR-3163	VEGFA	7422	ENSG00000112715	NA	NA	NA	predicted	0.731
elmmo	MIMAT0015037	hsa-miR-3163	VEGFA	7422	ENSG00000112715	NA	NA	NA	predicted	0.565
elmmo	MIMAT0015037	hsa-miR-3163	VEGFA	7422	ENSG00000112715	NA	NA	NA	predicted	0.565
miranda	MIMAT0015037	hsa-miR-3163	VEGFA	7422	ENSG00000112715	NA	NA	NA	predicted	-12704
miranda	MIMAT0015037	hsa-miR-3163	VEGFA	7422	ENSG00000112715	NA	NA	NA	predicted	-13139
miranda	MIMAT0015037	hsa-miR-3163	VEGFA	7422	ENSG00000112715	NA	NA	NA	predicted	-13145
miranda	MIMAT0015037	hsa-miR-3163	VEGFA	7422	ENSG00000112715	NA	NA	NA	predicted	-1317
mirdb	MIMAT0015037	hsa-miR-3163	VEGFA	7422	ENSG00000112715	NA	NA	NA	predicted	9,90E+14
mirdb	MIMAT0015037	hsa-miR-3163	VEGFA	7422	ENSG00000112715	NA	NA	NA	predicted	9,78E+14
mirdb	MIMAT0015037	hsa-miR-3163	VEGFA	7422	ENSG00000112715	NA	NA	NA	predicted	9,77E+14
mirdb	MIMAT0015037	hsa-miR-3163	VEGFA	7422	ENSG00000112715	NA	NA	NA	predicted	9,77E+13
diana_microt	MIMAT0015044	hsa-miR-3169	VEGFA	7422	ENSG00000112715	NA	NA	NA	predicted	0.74
diana_microt	MIMAT0015044	hsa-miR-3169	VEGFA	7422	ENSG00000112715	NA	NA	NA	predicted	0.74
miranda	MIMAT0015044	hsa-miR-3169	VEGFA	7422	ENSG00000112715	NA	NA	NA	predicted	-0.8075
miranda	MIMAT0015044	hsa-miR-3169	VEGFA	7422	ENSG00000112715	NA	NA	NA	predicted	-0.9892
miranda	MIMAT0015044	hsa-miR-3169	VEGFA	7422	ENSG00000112715	NA	NA	NA	predicted	-0.997
miranda	MIMAT0015044	hsa-miR-3169	VEGFA	7422	ENSG00000112715	NA	NA	NA	predicted	-10001
miranda	MIMAT0015046	hsa-miR-3171	VEGFA	7422	ENSG00000112715	NA	NA	NA	predicted	-11263
miranda	MIMAT0015046	hsa-miR-3171	VEGFA	7422	ENSG00000112715	NA	NA	NA	predicted	-12182
miranda	MIMAT0015046	hsa-miR-3171	VEGFA	7422	ENSG00000112715	NA	NA	NA	predicted	-12196
miranda	MIMAT0015046	hsa-miR-3171	VEGFA	7422	ENSG00000112715	NA	NA	NA	predicted	-12252
pictar	MIMAT0019214	hsa-miR-3173-5p	VEGFA	7422	ENSG00000112715	NA	NA	NA	predicted	412735
pictar	MIMAT0019214	hsa-miR-3173-5p	VEGFA	7422	ENSG00000112715	NA	NA	NA	predicted	409313
pictar	MIMAT0019214	hsa-miR-3173-5p	VEGFA	7422	ENSG00000112715	NA	NA	NA	predicted	379869
pictar	MIMAT0022732	hsa-miR-3191-5p	VEGFA	7422	ENSG00000112715	NA	NA	NA	predicted	237432
pictar	MIMAT0022732	hsa-miR-3191-5p	VEGFA	7422	ENSG00000112715	NA	NA	NA	predicted	232474
pictar	MIMAT0022732	hsa-miR-3191-5p	VEGFA	7422	ENSG00000112715	NA	NA	NA	predicted	230694
mirdb	MIMAT0015089	hsa-miR-3202	VEGFA	7422	ENSG00000112715	NA	NA	NA	predicted	9,39E+14
mirdb	MIMAT0015089	hsa-miR-3202	VEGFA	7422	ENSG00000112715	NA	NA	NA	predicted	8,49E+14
mirdb	MIMAT0015089	hsa-miR-3202	VEGFA	7422	ENSG00000112715	NA	NA	NA	predicted	8,47E+14
mirdb	MIMAT0015089	hsa-miR-3202	VEGFA	7422	ENSG00000112715	NA	NA	NA	predicted	8,47E+14
miranda	MIMAT0000755	hsa-miR-323a-3p	VEGFA	7422	ENSG00000112715	NA	NA	NA	predicted	-0.9523
miranda	MIMAT0000755	hsa-miR-323a-3p	VEGFA	7422	ENSG00000112715	NA	NA	NA	predicted	-11085
miranda	MIMAT0000755	hsa-miR-323a-3p	VEGFA	7422	ENSG00000112715	NA	NA	NA	predicted	-1111
miranda	MIMAT0000755	hsa-miR-323a-3p	VEGFA	7422	ENSG00000112715	NA	NA	NA	predicted	-11209
mirtarbase	MIMAT0001629	hsa-miR-329-3p	VEGFA	7422	ENSG00000112715	PAR-CLIP//HITS-CLIP	Functional MTI (Weak)	21572407	validated	NA
mirtarbase	MIMAT0001629	hsa-miR-329-3p	VEGFA	7422	ENSG00000112715	PAR-CLIP//HITS-CLIP		21572407	validated	NA
mirecords	MIMAT0000751	hsa-miR-330-3p	VEGFA	7422	ENSG00000112715	ELISA//activity assay//Luciferase activity assay		18320040	validated	NA
mirtarbase	MIMAT0000751	hsa-miR-330-3p	VEGFA	7422	ENSG00000112715	ELISA//Luciferase reporter assay	Non-Functional MTI	18320040	validated	NA
mirtarbase	MIMAT0000751	hsa-miR-330-3p	VEGFA	7422	ENSG00000112715	ELISA//Luciferase reporter assay//Other		18320040	validated	NA
tarbase	MIMAT0000751	hsa-miR-330-3p	VEGFA	7422	ENSG00000112715	Luciferase Reporter Assay	negative	18320040	validated	NA
elmmo	MIMAT0000751	hsa-miR-330-3p	VEGFA	7422	ENSG00000112715	NA	NA	NA	predicted	0.549
elmmo	MIMAT0000751	hsa-miR-330-3p	VEGFA	7422	ENSG00000112715	NA	NA	NA	predicted	0.549
mirtarbase	MIMAT0000765	hsa-miR-335-5p	VEGFA	7422	ENSG00000112715	Microarray	Functional MTI (Weak)	18185580	validated	NA
mirtarbase	MIMAT0000765	hsa-miR-335-5p	VEGFA	7422	ENSG00000112715	Microarray		18185580	validated	NA
tarbase	MIMAT0000765	hsa-miR-335-5p	VEGFA	7422	ENSG00000112715	PAR-CLIP//Microarrays	negative	27292025,27292025,18185580,18185580,18185580,18185580,18185580,18185580	validated	NA
mirecords	MIMAT0000255	hsa-miR-34a-5p	VEGFA	7422	ENSG00000112715	ELISA//activity assay//Luciferase activity assay		18320040	validated	NA
mirtarbase	MIMAT0000255	hsa-miR-34a-5p	VEGFA	7422	ENSG00000112715	ELISA//Luciferase reporter assay	Non-Functional MTI	18320040	validated	NA
mirtarbase	MIMAT0000255	hsa-miR-34a-5p	VEGFA	7422	ENSG00000112715	ELISA//Luciferase reporter assay//Other		18320040	validated	NA
tarbase	MIMAT0000255	hsa-miR-34a-5p	VEGFA	7422	ENSG00000112715	PAR-CLIP//HITS-CLIP//Western Blot//qPCR//Luciferase Reporter Assay//Microarrays	negative	21572407,22927820,22927820,22927820,22927820,23313552,23313552,23313552,24038734,24038734,24038734,24038734,24038734,24038734,24374217,24374217,24389009,24389009,24906430,24906430,24906430,24906430,24906430,26061048,26061048,26061048,260610	validated	NA
elmmo	MIMAT0000255	hsa-miR-34a-5p	VEGFA	7422	ENSG00000112715	NA	NA	NA	predicted	0.44
elmmo	MIMAT0000255	hsa-miR-34a-5p	VEGFA	7422	ENSG00000112715	NA	NA	NA	predicted	0.44
mirtarbase	MIMAT0004676	hsa-miR-34b-3p	VEGFA	7422	ENSG00000112715	ELISA//Luciferase reporter assay	Non-Functional MTI	18320040	validated	NA
mirtarbase	MIMAT0004676	hsa-miR-34b-3p	VEGFA	7422	ENSG00000112715	ELISA//Luciferase reporter assay//Other		18320040	validated	NA
tarbase	MIMAT0004676	hsa-miR-34b-3p	VEGFA	7422	ENSG00000112715	Luciferase Reporter Assay	negative	18320040	validated	NA
mirecords	MIMAT0000685	hsa-miR-34b-5p	VEGFA	7422	ENSG00000112715	ELISA//activity assay//Luciferase activity assay		18320040	validated	NA
mirtarbase	MIMAT0000685	hsa-miR-34b-5p	VEGFA	7422	ENSG00000112715	Other		18320040	validated	NA
tarbase	MIMAT0000686	hsa-miR-34c-5p	VEGFA	7422	ENSG00000112715	HITS-CLIP//PAR-CLIP	negative	24038734,26061048,27292025,27292025	validated	NA
elmmo	MIMAT0000686	hsa-miR-34c-5p	VEGFA	7422	ENSG00000112715	NA	NA	NA	predicted	0.519
elmmo	MIMAT0000686	hsa-miR-34c-5p	VEGFA	7422	ENSG00000112715	NA	NA	NA	predicted	0.519
elmmo	MIMAT0017986	hsa-miR-3609	VEGFA	7422	ENSG00000112715	NA	NA	NA	predicted	0.488
elmmo	MIMAT0017986	hsa-miR-3609	VEGFA	7422	ENSG00000112715	NA	NA	NA	predicted	0.488
mirtarbase	MIMAT0000703	hsa-miR-361-5p	VEGFA	7422	ENSG00000112715	ELISA//Luciferase reporter assay	Functional MTI	18320040	validated	NA
mirtarbase	MIMAT0000703	hsa-miR-361-5p	VEGFA	7422	ENSG00000112715	qRT-PCR//Western blot	Functional MTI	23128854	validated	NA
mirtarbase	MIMAT0000703	hsa-miR-361-5p	VEGFA	7422	ENSG00000112715	ELISA//Luciferase reporter assay//qRT-PCR	Functional MTI	23166713	validated	NA
mirtarbase	MIMAT0000703	hsa-miR-361-5p	VEGFA	7422	ENSG00000112715	Luciferase reporter assay//Western blot	Functional MTI	27641667	validated	NA
mirtarbase	MIMAT0000703	hsa-miR-361-5p	VEGFA	7422	ENSG00000112715	ELISA//Luciferase reporter assay//Other//qRT-PCR//Western blot		27641667	validated	NA
mirtarbase	MIMAT0000703	hsa-miR-361-5p	VEGFA	7422	ENSG00000112715	ELISA//Luciferase reporter assay//Other//qRT-PCR//Western blot		23166713	validated	NA
mirtarbase	MIMAT0000703	hsa-miR-361-5p	VEGFA	7422	ENSG00000112715	ELISA//Luciferase reporter assay//Other//qRT-PCR//Western blot		18320040	validated	NA
mirtarbase	MIMAT0000703	hsa-miR-361-5p	VEGFA	7422	ENSG00000112715	ELISA//Luciferase reporter assay//Other//qRT-PCR//Western blot		23128854	validated	NA
tarbase	MIMAT0000703	hsa-miR-361-5p	VEGFA	7422	ENSG00000112715	HITS-CLIP	negative	23024010,23313552,26061048,27150721,33406413	validated	NA
diana_microt	MIMAT0000703	hsa-miR-361-5p	VEGFA	7422	ENSG00000112715	NA	NA	NA	predicted	0.949
diana_microt	MIMAT0000703	hsa-miR-361-5p	VEGFA	7422	ENSG00000112715	NA	NA	NA	predicted	0.949
elmmo	MIMAT0000703	hsa-miR-361-5p	VEGFA	7422	ENSG00000112715	NA	NA	NA	predicted	0.456
elmmo	MIMAT0000703	hsa-miR-361-5p	VEGFA	7422	ENSG00000112715	NA	NA	NA	predicted	0.456
miranda	MIMAT0000703	hsa-miR-361-5p	VEGFA	7422	ENSG00000112715	NA	NA	NA	predicted	-12955
miranda	MIMAT0000703	hsa-miR-361-5p	VEGFA	7422	ENSG00000112715	NA	NA	NA	predicted	-13256
miranda	MIMAT0000703	hsa-miR-361-5p	VEGFA	7422	ENSG00000112715	NA	NA	NA	predicted	-1326
miranda	MIMAT0000703	hsa-miR-361-5p	VEGFA	7422	ENSG00000112715	NA	NA	NA	predicted	-13277
mirdb	MIMAT0000703	hsa-miR-361-5p	VEGFA	7422	ENSG00000112715	NA	NA	NA	predicted	874068
mirdb	MIMAT0000703	hsa-miR-361-5p	VEGFA	7422	ENSG00000112715	NA	NA	NA	predicted	87335
mirdb	MIMAT0000703	hsa-miR-361-5p	VEGFA	7422	ENSG00000112715	NA	NA	NA	predicted	873179
targetscan	MIMAT0000703	hsa-miR-361-5p	VEGFA	7422	ENSG00000112715	NA	NA	NA	predicted	-0.332
mirtarbase	MIMAT0004683	hsa-miR-362-3p	VEGFA	7422	ENSG00000112715	PAR-CLIP//HITS-CLIP	Functional MTI (Weak)	21572407	validated	NA
mirtarbase	MIMAT0004683	hsa-miR-362-3p	VEGFA	7422	ENSG00000112715	PAR-CLIP//HITS-CLIP		21572407	validated	NA
mirtarbase	MIMAT0003385	hsa-miR-363-5p	VEGFA	7422	ENSG00000112715	PAR-CLIP	Functional MTI (Weak)	23446348	validated	NA
mirtarbase	MIMAT0003385	hsa-miR-363-5p	VEGFA	7422	ENSG00000112715	PAR-CLIP		23446348	validated	NA
mirtarbase	MIMAT0018065	hsa-miR-3646	VEGFA	7422	ENSG00000112715	PAR-CLIP	Functional MTI (Weak)	23592263	validated	NA
mirtarbase	MIMAT0018065	hsa-miR-3646	VEGFA	7422	ENSG00000112715	PAR-CLIP	Functional MTI (Weak)	21572407	validated	NA
mirtarbase	MIMAT0018065	hsa-miR-3646	VEGFA	7422	ENSG00000112715	PAR-CLIP	Functional MTI (Weak)	20371350	validated	NA
mirtarbase	MIMAT0018065	hsa-miR-3646	VEGFA	7422	ENSG00000112715	PAR-CLIP		20371350	validated	NA
mirtarbase	MIMAT0018065	hsa-miR-3646	VEGFA	7422	ENSG00000112715	PAR-CLIP		21572407	validated	NA
mirtarbase	MIMAT0018065	hsa-miR-3646	VEGFA	7422	ENSG00000112715	PAR-CLIP		23592263	validated	NA
elmmo	MIMAT0018078	hsa-miR-3658	VEGFA	7422	ENSG00000112715	NA	NA	NA	predicted	0.659
elmmo	MIMAT0018078	hsa-miR-3658	VEGFA	7422	ENSG00000112715	NA	NA	NA	predicted	0.659
mirtarbase	MIMAT0018083	hsa-miR-3662	VEGFA	7422	ENSG00000112715	PAR-CLIP	Functional MTI (Weak)	23592263	validated	NA
mirtarbase	MIMAT0018083	hsa-miR-3662	VEGFA	7422	ENSG00000112715	PAR-CLIP	Functional MTI (Weak)	24398324	validated	NA
mirtarbase	MIMAT0018083	hsa-miR-3662	VEGFA	7422	ENSG00000112715	PAR-CLIP	Functional MTI (Weak)	23446348	validated	NA
mirtarbase	MIMAT0018083	hsa-miR-3662	VEGFA	7422	ENSG00000112715	PAR-CLIP	Functional MTI (Weak)	22012620	validated	NA
mirtarbase	MIMAT0018083	hsa-miR-3662	VEGFA	7422	ENSG00000112715	PAR-CLIP//HITS-CLIP	Functional MTI (Weak)	21572407	validated	NA
mirtarbase	MIMAT0018083	hsa-miR-3662	VEGFA	7422	ENSG00000112715	PAR-CLIP	Functional MTI (Weak)	20371350	validated	NA
mirtarbase	MIMAT0018083	hsa-miR-3662	VEGFA	7422	ENSG00000112715	PAR-CLIP//HITS-CLIP		21572407	validated	NA
mirtarbase	MIMAT0018083	hsa-miR-3662	VEGFA	7422	ENSG00000112715	PAR-CLIP//HITS-CLIP		24398324	validated	NA
mirtarbase	MIMAT0018083	hsa-miR-3662	VEGFA	7422	ENSG00000112715	PAR-CLIP//HITS-CLIP		22012620	validated	NA
mirtarbase	MIMAT0018083	hsa-miR-3662	VEGFA	7422	ENSG00000112715	PAR-CLIP//HITS-CLIP		23446348	validated	NA
mirtarbase	MIMAT0018083	hsa-miR-3662	VEGFA	7422	ENSG00000112715	PAR-CLIP//HITS-CLIP		20371350	validated	NA
mirtarbase	MIMAT0018083	hsa-miR-3662	VEGFA	7422	ENSG00000112715	PAR-CLIP//HITS-CLIP		23592263	validated	NA
diana_microt	MIMAT0018091	hsa-miR-3668	VEGFA	7422	ENSG00000112715	NA	NA	NA	predicted	0.721
diana_microt	MIMAT0018091	hsa-miR-3668	VEGFA	7422	ENSG00000112715	NA	NA	NA	predicted	0.721
mirdb	MIMAT0018091	hsa-miR-3668	VEGFA	7422	ENSG00000112715	NA	NA	NA	predicted	9,28E+11
mirdb	MIMAT0018091	hsa-miR-3668	VEGFA	7422	ENSG00000112715	NA	NA	NA	predicted	9,28E+11
mirdb	MIMAT0018091	hsa-miR-3668	VEGFA	7422	ENSG00000112715	NA	NA	NA	predicted	9,28E+11
elmmo	MIMAT0018094	hsa-miR-3671	VEGFA	7422	ENSG00000112715	NA	NA	NA	predicted	0.717
elmmo	MIMAT0018094	hsa-miR-3671	VEGFA	7422	ENSG00000112715	NA	NA	NA	predicted	0.717
elmmo	MIMAT0018114	hsa-miR-3686	VEGFA	7422	ENSG00000112715	NA	NA	NA	predicted	0.456
elmmo	MIMAT0018114	hsa-miR-3686	VEGFA	7422	ENSG00000112715	NA	NA	NA	predicted	0.456
mirtarbase	MIMAT0000721	hsa-miR-369-3p	VEGFA	7422	ENSG00000112715	PAR-CLIP	Functional MTI (Weak)	23446348	validated	NA
mirtarbase	MIMAT0000721	hsa-miR-369-3p	VEGFA	7422	ENSG00000112715	PAR-CLIP		23446348	validated	NA
mirecords	MIMAT0000724	hsa-miR-372-3p	VEGFA	7422	ENSG00000112715	ELISA//activity assay//Luciferase activity assay		18320040	validated	NA
mirtarbase	MIMAT0000724	hsa-miR-372-3p	VEGFA	7422	ENSG00000112715	ELISA//Luciferase reporter assay	Functional MTI	18320040	validated	NA
mirtarbase	MIMAT0000724	hsa-miR-372-3p	VEGFA	7422	ENSG00000112715	ELISA//Luciferase reporter assay//Other		18320040	validated	NA
tarbase	MIMAT0000724	hsa-miR-372-3p	VEGFA	7422	ENSG00000112715	Luciferase Reporter Assay	negative	18320040,18	validated	NA
elmmo	MIMAT0000724	hsa-miR-372-3p	VEGFA	7422	ENSG00000112715	NA	NA	NA	predicted	0.913
elmmo	MIMAT0000724	hsa-miR-372-3p	VEGFA	7422	ENSG00000112715	NA	NA	NA	predicted	0.913
mirecords	MIMAT0000726	hsa-miR-373-3p	VEGFA	7422	ENSG00000112715	ELISA		18320040	validated	NA
mirtarbase	MIMAT0000726	hsa-miR-373-3p	VEGFA	7422	ENSG00000112715	ELISA//Luciferase reporter assay	Functional MTI	18320040	validated	NA
mirtarbase	MIMAT0000726	hsa-miR-373-3p	VEGFA	7422	ENSG00000112715	ELISA//Luciferase reporter assay//Other		18320040	validated	NA
mirtarbase	MIMAT0000726	hsa-miR-373-3p	VEGFA	7422	ENSG00000112715	ELISA//Luciferase reporter assay//Other		19574400	validated	NA
tarbase	MIMAT0000726	hsa-miR-373-3p	VEGFA	7422	ENSG00000112715	Luciferase Reporter Assay	negative	18320040,18	validated	NA
elmmo	MIMAT0000726	hsa-miR-373-3p	VEGFA	7422	ENSG00000112715	NA	NA	NA	predicted	0.774
elmmo	MIMAT0000726	hsa-miR-373-3p	VEGFA	7422	ENSG00000112715	NA	NA	NA	predicted	0.774
pita	MIMAT0000726	hsa-miR-373-3p	VEGFA	7422	ENSG00000112715	NA	NA	NA	predicted	-8.24
diana_microt	MIMAT0004688	hsa-miR-374a-3p	VEGFA	7422	ENSG00000112715	NA	NA	NA	predicted	0.742
diana_microt	MIMAT0004688	hsa-miR-374a-3p	VEGFA	7422	ENSG00000112715	NA	NA	NA	predicted	0.742
miranda	MIMAT0004688	hsa-miR-374a-3p	VEGFA	7422	ENSG00000112715	NA	NA	NA	predicted	-13117
miranda	MIMAT0004688	hsa-miR-374a-3p	VEGFA	7422	ENSG00000112715	NA	NA	NA	predicted	-13352
miranda	MIMAT0004688	hsa-miR-374a-3p	VEGFA	7422	ENSG00000112715	NA	NA	NA	predicted	-13356
miranda	MIMAT0004688	hsa-miR-374a-3p	VEGFA	7422	ENSG00000112715	NA	NA	NA	predicted	-13369
mirtarbase	MIMAT0000727	hsa-miR-374a-5p	VEGFA	7422	ENSG00000112715	PAR-CLIP	Functional MTI (Weak)	23446348	validated	NA
mirtarbase	MIMAT0000727	hsa-miR-374a-5p	VEGFA	7422	ENSG00000112715	PAR-CLIP		23446348	validated	NA
miranda	MIMAT0000727	hsa-miR-374a-5p	VEGFA	7422	ENSG00000112715	NA	NA	NA	predicted	-0.9958
miranda	MIMAT0000727	hsa-miR-374a-5p	VEGFA	7422	ENSG00000112715	NA	NA	NA	predicted	-11267
miranda	MIMAT0000727	hsa-miR-374a-5p	VEGFA	7422	ENSG00000112715	NA	NA	NA	predicted	-11288
miranda	MIMAT0000727	hsa-miR-374a-5p	VEGFA	7422	ENSG00000112715	NA	NA	NA	predicted	-11372
miranda	MIMAT0000727	hsa-miR-374a-5p	VEGFA	7422	ENSG00000112715	NA	NA	NA	predicted	-11783
miranda	MIMAT0000727	hsa-miR-374a-5p	VEGFA	7422	ENSG00000112715	NA	NA	NA	predicted	-12593
miranda	MIMAT0000727	hsa-miR-374a-5p	VEGFA	7422	ENSG00000112715	NA	NA	NA	predicted	-12605
miranda	MIMAT0000727	hsa-miR-374a-5p	VEGFA	7422	ENSG00000112715	NA	NA	NA	predicted	-12652
mirtarbase	MIMAT0004956	hsa-miR-374b-3p	VEGFA	7422	ENSG00000112715	PAR-CLIP	Functional MTI (Weak)	23592263	validated	NA
mirtarbase	MIMAT0004956	hsa-miR-374b-3p	VEGFA	7422	ENSG00000112715	PAR-CLIP	Functional MTI (Weak)	24398324	validated	NA
mirtarbase	MIMAT0004956	hsa-miR-374b-3p	VEGFA	7422	ENSG00000112715	PAR-CLIP	Functional MTI (Weak)	23446348	validated	NA
mirtarbase	MIMAT0004956	hsa-miR-374b-3p	VEGFA	7422	ENSG00000112715	PAR-CLIP	Functional MTI (Weak)	22012620	validated	NA
mirtarbase	MIMAT0004956	hsa-miR-374b-3p	VEGFA	7422	ENSG00000112715	PAR-CLIP//HITS-CLIP	Functional MTI (Weak)	21572407	validated	NA
mirtarbase	MIMAT0004956	hsa-miR-374b-3p	VEGFA	7422	ENSG00000112715	PAR-CLIP	Functional MTI (Weak)	20371350	validated	NA
mirtarbase	MIMAT0004956	hsa-miR-374b-3p	VEGFA	7422	ENSG00000112715	PAR-CLIP//HITS-CLIP		24398324	validated	NA
mirtarbase	MIMAT0004956	hsa-miR-374b-3p	VEGFA	7422	ENSG00000112715	PAR-CLIP//HITS-CLIP		20371350	validated	NA
mirtarbase	MIMAT0004956	hsa-miR-374b-3p	VEGFA	7422	ENSG00000112715	PAR-CLIP//HITS-CLIP		21572407	validated	NA
mirtarbase	MIMAT0004956	hsa-miR-374b-3p	VEGFA	7422	ENSG00000112715	PAR-CLIP//HITS-CLIP		22012620	validated	NA
mirtarbase	MIMAT0004956	hsa-miR-374b-3p	VEGFA	7422	ENSG00000112715	PAR-CLIP//HITS-CLIP		23592263	validated	NA
mirtarbase	MIMAT0004956	hsa-miR-374b-3p	VEGFA	7422	ENSG00000112715	PAR-CLIP//HITS-CLIP		23446348	validated	NA
tarbase	MIMAT0004956	hsa-miR-374b-3p	VEGFA	7422	ENSG00000112715	PAR-CLIP	negative	23592263,24	validated	NA
elmmo	MIMAT0004956	hsa-miR-374b-3p	VEGFA	7422	ENSG00000112715	NA	NA	NA	predicted	0.674
elmmo	MIMAT0004956	hsa-miR-374b-3p	VEGFA	7422	ENSG00000112715	NA	NA	NA	predicted	0.674
miranda	MIMAT0004956	hsa-miR-374b-3p	VEGFA	7422	ENSG00000112715	NA	NA	NA	predicted	-0.8834
miranda	MIMAT0004956	hsa-miR-374b-3p	VEGFA	7422	ENSG00000112715	NA	NA	NA	predicted	-10571
miranda	MIMAT0004956	hsa-miR-374b-3p	VEGFA	7422	ENSG00000112715	NA	NA	NA	predicted	-10599
miranda	MIMAT0004956	hsa-miR-374b-3p	VEGFA	7422	ENSG00000112715	NA	NA	NA	predicted	-10713
mirdb	MIMAT0004956	hsa-miR-374b-3p	VEGFA	7422	ENSG00000112715	NA	NA	NA	predicted	9395146
mirdb	MIMAT0004956	hsa-miR-374b-3p	VEGFA	7422	ENSG00000112715	NA	NA	NA	predicted	869163
mirdb	MIMAT0004956	hsa-miR-374b-3p	VEGFA	7422	ENSG00000112715	NA	NA	NA	predicted	866159
mirdb	MIMAT0004956	hsa-miR-374b-3p	VEGFA	7422	ENSG00000112715	NA	NA	NA	predicted	865492
mirtarbase	MIMAT0004955	hsa-miR-374b-5p	VEGFA	7422	ENSG00000112715	PAR-CLIP	Functional MTI (Weak)	23446348	validated	NA
mirtarbase	MIMAT0004955	hsa-miR-374b-5p	VEGFA	7422	ENSG00000112715	LacZ reporter assay	Functional MTI	26713602	validated	NA
mirtarbase	MIMAT0004955	hsa-miR-374b-5p	VEGFA	7422	ENSG00000112715	PAR-CLIP//luciferasereporterassay//westernblotting//qrt-pcr		26713602	validated	NA
mirtarbase	MIMAT0004955	hsa-miR-374b-5p	VEGFA	7422	ENSG00000112715	PAR-CLIP//luciferasereporterassay//westernblotting//qrt-pcr		32617008	validated	NA
mirtarbase	MIMAT0004955	hsa-miR-374b-5p	VEGFA	7422	ENSG00000112715	PAR-CLIP//luciferasereporterassay//westernblotting//qrt-pcr		23446348	validated	NA
tarbase	MIMAT0004955	hsa-miR-374b-5p	VEGFA	7422	ENSG00000112715	HITS-CLIP//PAR-CLIP	negative	26061048,27	validated	NA
miranda	MIMAT0004955	hsa-miR-374b-5p	VEGFA	7422	ENSG00000112715	NA	NA	NA	predicted	-11801
miranda	MIMAT0004955	hsa-miR-374b-5p	VEGFA	7422	ENSG00000112715	NA	NA	NA	predicted	-12604
miranda	MIMAT0004955	hsa-miR-374b-5p	VEGFA	7422	ENSG00000112715	NA	NA	NA	predicted	-12616
miranda	MIMAT0004955	hsa-miR-374b-5p	VEGFA	7422	ENSG00000112715	NA	NA	NA	predicted	-12662
diana_microt	MIMAT0018443	hsa-miR-374c-5p	VEGFA	7422	ENSG00000112715	NA	NA	NA	predicted	0.846
diana_microt	MIMAT0018443	hsa-miR-374c-5p	VEGFA	7422	ENSG00000112715	NA	NA	NA	predicted	0.846
elmmo	MIMAT0018443	hsa-miR-374c-5p	VEGFA	7422	ENSG00000112715	NA	NA	NA	predicted	0.771
elmmo	MIMAT0018443	hsa-miR-374c-5p	VEGFA	7422	ENSG00000112715	NA	NA	NA	predicted	0.771
mirdb	MIMAT0018443	hsa-miR-374c-5p	VEGFA	7422	ENSG00000112715	NA	NA	NA	predicted	881359
mirdb	MIMAT0018443	hsa-miR-374c-5p	VEGFA	7422	ENSG00000112715	NA	NA	NA	predicted	880665
mirdb	MIMAT0018443	hsa-miR-374c-5p	VEGFA	7422	ENSG00000112715	NA	NA	NA	predicted	880499
targetscan	MIMAT0018443	hsa-miR-374c-5p	VEGFA	7422	ENSG00000112715	NA	NA	NA	predicted	-0.332
mirtarbase	MIMAT0000732	hsa-miR-378a-3p	VEGFA	7422	ENSG00000112715	ELISA//Luciferase reporter assay	Non-Functional MTI	18320040	validated	NA
mirtarbase	MIMAT0000732	hsa-miR-378a-3p	VEGFA	7422	ENSG00000112715	Luciferase reporter assay//qRT-PCR//Western blot	Functional MTI	23333942	validated	NA
mirtarbase	MIMAT0000732	hsa-miR-378a-3p	VEGFA	7422	ENSG00000112715	ELISA//Luciferase reporter assay//Other//qRT-PCR//Western blot		18320040	validated	NA
mirtarbase	MIMAT0000732	hsa-miR-378a-3p	VEGFA	7422	ENSG00000112715	ELISA//Luciferase reporter assay//Other//qRT-PCR//Western blot		23333942	validated	NA
tarbase	MIMAT0000732	hsa-miR-378a-3p	VEGFA	7422	ENSG00000112715	qCLASH	negative	34914716	validated	NA
pictar	MIMAT0018937	hsa-miR-378g	VEGFA	7422	ENSG00000112715	NA	NA	NA	predicted	232114
pictar	MIMAT0018937	hsa-miR-378g	VEGFA	7422	ENSG00000112715	NA	NA	NA	predicted	224503
pictar	MIMAT0018937	hsa-miR-378g	VEGFA	7422	ENSG00000112715	NA	NA	NA	predicted	218283
mirdb	MIMAT0024612	hsa-miR-378j	VEGFA	7422	ENSG00000112715	NA	NA	NA	predicted	9140329
mirdb	MIMAT0024612	hsa-miR-378j	VEGFA	7422	ENSG00000112715	NA	NA	NA	predicted	863853
mirdb	MIMAT0024612	hsa-miR-378j	VEGFA	7422	ENSG00000112715	NA	NA	NA	predicted	857831
mirdb	MIMAT0024612	hsa-miR-378j	VEGFA	7422	ENSG00000112715	NA	NA	NA	predicted	856679
diana_microt	MIMAT0000736	hsa-miR-381-3p	VEGFA	7422	ENSG00000112715	NA	NA	NA	predicted	0.777
diana_microt	MIMAT0000736	hsa-miR-381-3p	VEGFA	7422	ENSG00000112715	NA	NA	NA	predicted	0.777
miranda	MIMAT0000736	hsa-miR-381-3p	VEGFA	7422	ENSG00000112715	NA	NA	NA	predicted	-10582
miranda	MIMAT0000736	hsa-miR-381-3p	VEGFA	7422	ENSG00000112715	NA	NA	NA	predicted	-11715
miranda	MIMAT0000736	hsa-miR-381-3p	VEGFA	7422	ENSG00000112715	NA	NA	NA	predicted	-11733
miranda	MIMAT0000736	hsa-miR-381-3p	VEGFA	7422	ENSG00000112715	NA	NA	NA	predicted	-11804
mirtarbase	MIMAT0000738	hsa-miR-383-5p	VEGFA	7422	ENSG00000112715	ELISA//Luciferase reporter assay	Functional MTI	18320040	validated	NA
mirtarbase	MIMAT0000738	hsa-miR-383-5p	VEGFA	7422	ENSG00000112715	ELISA//Luciferase reporter assay//Other		18320040	validated	NA
miranda	MIMAT0000738	hsa-miR-383-5p	VEGFA	7422	ENSG00000112715	NA	NA	NA	predicted	-12557
miranda	MIMAT0000738	hsa-miR-383-5p	VEGFA	7422	ENSG00000112715	NA	NA	NA	predicted	-13013
miranda	MIMAT0000738	hsa-miR-383-5p	VEGFA	7422	ENSG00000112715	NA	NA	NA	predicted	-1302
miranda	MIMAT0000738	hsa-miR-383-5p	VEGFA	7422	ENSG00000112715	NA	NA	NA	predicted	-13047
pita	MIMAT0000738	hsa-miR-383-5p	VEGFA	7422	ENSG00000112715	NA	NA	NA	predicted	-8.43
diana_microt	MIMAT0018182	hsa-miR-3908	VEGFA	7422	ENSG00000112715	NA	NA	NA	predicted	0.878
diana_microt	MIMAT0018182	hsa-miR-3908	VEGFA	7422	ENSG00000112715	NA	NA	NA	predicted	0.878
mirtarbase	MIMAT0018199	hsa-miR-3924	VEGFA	7422	ENSG00000112715	PAR-CLIP	Functional MTI (Weak)	23446348	validated	NA
mirtarbase	MIMAT0018199	hsa-miR-3924	VEGFA	7422	ENSG00000112715	PAR-CLIP		23446348	validated	NA
diana_microt	MIMAT0018199	hsa-miR-3924	VEGFA	7422	ENSG00000112715	NA	NA	NA	predicted	0.778
diana_microt	MIMAT0018199	hsa-miR-3924	VEGFA	7422	ENSG00000112715	NA	NA	NA	predicted	0.778
mirtarbase	MIMAT0018357	hsa-miR-3941	VEGFA	7422	ENSG00000112715	PAR-CLIP//HITS-CLIP	Functional MTI (Weak)	21572407	validated	NA
mirtarbase	MIMAT0018357	hsa-miR-3941	VEGFA	7422	ENSG00000112715	PAR-CLIP//HITS-CLIP		21572407	validated	NA
diana_microt	MIMAT0018357	hsa-miR-3941	VEGFA	7422	ENSG00000112715	NA	NA	NA	predicted	0.824
diana_microt	MIMAT0018357	hsa-miR-3941	VEGFA	7422	ENSG00000112715	NA	NA	NA	predicted	0.824
mirtarbase	MIMAT0002171	hsa-miR-410-3p	VEGFA	7422	ENSG00000112715	PAR-CLIP	Functional MTI (Weak)	23446348	validated	NA
mirtarbase	MIMAT0002171	hsa-miR-410-3p	VEGFA	7422	ENSG00000112715	PAR-CLIP		23446348	validated	NA
diana_microt	MIMAT0002171	hsa-miR-410-3p	VEGFA	7422	ENSG00000112715	NA	NA	NA	predicted	0.749
diana_microt	MIMAT0002171	hsa-miR-410-3p	VEGFA	7422	ENSG00000112715	NA	NA	NA	predicted	0.749
miranda	MIMAT0002171	hsa-miR-410-3p	VEGFA	7422	ENSG00000112715	NA	NA	NA	predicted	-11573
miranda	MIMAT0002171	hsa-miR-410-3p	VEGFA	7422	ENSG00000112715	NA	NA	NA	predicted	-12388
miranda	MIMAT0002171	hsa-miR-410-3p	VEGFA	7422	ENSG00000112715	NA	NA	NA	predicted	-12401
miranda	MIMAT0002171	hsa-miR-410-3p	VEGFA	7422	ENSG00000112715	NA	NA	NA	predicted	-1245
mirdb	MIMAT0002171	hsa-miR-410-3p	VEGFA	7422	ENSG00000112715	NA	NA	NA	predicted	9,65E+14
mirdb	MIMAT0002171	hsa-miR-410-3p	VEGFA	7422	ENSG00000112715	NA	NA	NA	predicted	9,64E+14
mirdb	MIMAT0002171	hsa-miR-410-3p	VEGFA	7422	ENSG00000112715	NA	NA	NA	predicted	9,63E+14
pictar	MIMAT0002171	hsa-miR-410-3p	VEGFA	7422	ENSG00000112715	NA	NA	NA	predicted	207043
pictar	MIMAT0002171	hsa-miR-410-3p	VEGFA	7422	ENSG00000112715	NA	NA	NA	predicted	206001
pictar	MIMAT0002171	hsa-miR-410-3p	VEGFA	7422	ENSG00000112715	NA	NA	NA	predicted	203249
mirtarbase	MIMAT0001340	hsa-miR-423-3p	VEGFA	7422	ENSG00000112715	PAR-CLIP	Functional MTI (Weak)	23592263	validated	NA
mirtarbase	MIMAT0001340	hsa-miR-423-3p	VEGFA	7422	ENSG00000112715	PAR-CLIP	Functional MTI (Weak)	24398324	validated	NA
mirtarbase	MIMAT0001340	hsa-miR-423-3p	VEGFA	7422	ENSG00000112715	PAR-CLIP	Functional MTI (Weak)	23446348	validated	NA
mirtarbase	MIMAT0001340	hsa-miR-423-3p	VEGFA	7422	ENSG00000112715	PAR-CLIP	Functional MTI (Weak)	22012620	validated	NA
mirtarbase	MIMAT0001340	hsa-miR-423-3p	VEGFA	7422	ENSG00000112715	PAR-CLIP//HITS-CLIP	Functional MTI (Weak)	21572407	validated	NA
mirtarbase	MIMAT0001340	hsa-miR-423-3p	VEGFA	7422	ENSG00000112715	PAR-CLIP	Functional MTI (Weak)	20371350	validated	NA
mirtarbase	MIMAT0001340	hsa-miR-423-3p	VEGFA	7422	ENSG00000112715	PAR-CLIP//HITS-CLIP		24398324	validated	NA
mirtarbase	MIMAT0001340	hsa-miR-423-3p	VEGFA	7422	ENSG00000112715	PAR-CLIP//HITS-CLIP		22012620	validated	NA
mirtarbase	MIMAT0001340	hsa-miR-423-3p	VEGFA	7422	ENSG00000112715	PAR-CLIP//HITS-CLIP		20371350	validated	NA
mirtarbase	MIMAT0001340	hsa-miR-423-3p	VEGFA	7422	ENSG00000112715	PAR-CLIP//HITS-CLIP		21572407	validated	NA
mirtarbase	MIMAT0001340	hsa-miR-423-3p	VEGFA	7422	ENSG00000112715	PAR-CLIP//HITS-CLIP		23592263	validated	NA
mirtarbase	MIMAT0001340	hsa-miR-423-3p	VEGFA	7422	ENSG00000112715	PAR-CLIP//HITS-CLIP		23446348	validated	NA
tarbase	MIMAT0001340	hsa-miR-423-3p	VEGFA	7422	ENSG00000112715	HITS-CLIP//PAR-CLIP	negative	23313552,24038734,26061048,27150721,27292025,30455455,33406413	validated	NA
pita	MIMAT0001340	hsa-miR-423-3p	VEGFA	7422	ENSG00000112715	NA	NA	NA	predicted	-8.32
mirtarbase	MIMAT0001341	hsa-miR-424-5p	VEGFA	7422	ENSG00000112715	PAR-CLIP	Functional MTI (Weak)	23592263	validated	NA
mirtarbase	MIMAT0001341	hsa-miR-424-5p	VEGFA	7422	ENSG00000112715	PAR-CLIP	Functional MTI (Weak)	24398324	validated	NA
mirtarbase	MIMAT0001341	hsa-miR-424-5p	VEGFA	7422	ENSG00000112715	PAR-CLIP	Functional MTI (Weak)	23446348	validated	NA
mirtarbase	MIMAT0001341	hsa-miR-424-5p	VEGFA	7422	ENSG00000112715	PAR-CLIP	Functional MTI (Weak)	22012620	validated	NA
mirtarbase	MIMAT0001341	hsa-miR-424-5p	VEGFA	7422	ENSG00000112715	PAR-CLIP//HITS-CLIP	Functional MTI (Weak)	21572407	validated	NA
mirtarbase	MIMAT0001341	hsa-miR-424-5p	VEGFA	7422	ENSG00000112715	PAR-CLIP	Functional MTI (Weak)	20371350	validated	NA
mirtarbase	MIMAT0001341	hsa-miR-424-5p	VEGFA	7422	ENSG00000112715	PAR-CLIP//HITS-CLIP		23592263	validated	NA
mirtarbase	MIMAT0001341	hsa-miR-424-5p	VEGFA	7422	ENSG00000112715	PAR-CLIP//HITS-CLIP		24398324	validated	NA
mirtarbase	MIMAT0001341	hsa-miR-424-5p	VEGFA	7422	ENSG00000112715	PAR-CLIP//HITS-CLIP		21572407	validated	NA
mirtarbase	MIMAT0001341	hsa-miR-424-5p	VEGFA	7422	ENSG00000112715	PAR-CLIP//HITS-CLIP		22012620	validated	NA
mirtarbase	MIMAT0001341	hsa-miR-424-5p	VEGFA	7422	ENSG00000112715	PAR-CLIP//HITS-CLIP		20371350	validated	NA
mirtarbase	MIMAT0001341	hsa-miR-424-5p	VEGFA	7422	ENSG00000112715	PAR-CLIP//HITS-CLIP		23446348	validated	NA
tarbase	MIMAT0001341	hsa-miR-424-5p	VEGFA	7422	ENSG00000112715	PAR-CLIP//HITS-CLIP//qCLASH//Luciferase Reporter Assay//Chimeric fragments	negative	20371350,21572407,22012620,22100165,22100165,22291592,22291592,22291592,22291592,22291592,22927820,22927820,22927820,22927820,23313552,23313552,23446348,23592263,23824327,24038734,24038734,24038734,24038734,24374217,24374217,24389009,243983	validated	NA
diana_microt	MIMAT0001341	hsa-miR-424-5p	VEGFA	7422	ENSG00000112715	NA	NA	NA	predicted	0.766
diana_microt	MIMAT0001341	hsa-miR-424-5p	VEGFA	7422	ENSG00000112715	NA	NA	NA	predicted	0.766
elmmo	MIMAT0001341	hsa-miR-424-5p	VEGFA	7422	ENSG00000112715	NA	NA	NA	predicted	0.785
elmmo	MIMAT0001341	hsa-miR-424-5p	VEGFA	7422	ENSG00000112715	NA	NA	NA	predicted	0.785
miranda	MIMAT0001341	hsa-miR-424-5p	VEGFA	7422	ENSG00000112715	NA	NA	NA	predicted	-11818
miranda	MIMAT0001341	hsa-miR-424-5p	VEGFA	7422	ENSG00000112715	NA	NA	NA	predicted	-12614
miranda	MIMAT0001341	hsa-miR-424-5p	VEGFA	7422	ENSG00000112715	NA	NA	NA	predicted	-12626
miranda	MIMAT0001341	hsa-miR-424-5p	VEGFA	7422	ENSG00000112715	NA	NA	NA	predicted	-12672
mirdb	MIMAT0001341	hsa-miR-424-5p	VEGFA	7422	ENSG00000112715	NA	NA	NA	predicted	9408754
mirdb	MIMAT0001341	hsa-miR-424-5p	VEGFA	7422	ENSG00000112715	NA	NA	NA	predicted	9137796
mirdb	MIMAT0001341	hsa-miR-424-5p	VEGFA	7422	ENSG00000112715	NA	NA	NA	predicted	9118099
mirdb	MIMAT0001341	hsa-miR-424-5p	VEGFA	7422	ENSG00000112715	NA	NA	NA	predicted	9113689
pita	MIMAT0001341	hsa-miR-424-5p	VEGFA	7422	ENSG00000112715	NA	NA	NA	predicted	-8.87
targetscan	MIMAT0001341	hsa-miR-424-5p	VEGFA	7422	ENSG00000112715	NA	NA	NA	predicted	-0.534
miranda	MIMAT0016890	hsa-miR-4261	VEGFA	7422	ENSG00000112715	NA	NA	NA	predicted	-11645
miranda	MIMAT0016890	hsa-miR-4261	VEGFA	7422	ENSG00000112715	NA	NA	NA	predicted	-12435
miranda	MIMAT0016890	hsa-miR-4261	VEGFA	7422	ENSG00000112715	NA	NA	NA	predicted	-12447
miranda	MIMAT0016890	hsa-miR-4261	VEGFA	7422	ENSG00000112715	NA	NA	NA	predicted	-12495
mirtarbase	MIMAT0016898	hsa-miR-4263	VEGFA	7422	ENSG00000112715	PAR-CLIP	Functional MTI (Weak)	21572407	validated	NA
mirtarbase	MIMAT0016898	hsa-miR-4263	VEGFA	7422	ENSG00000112715	PAR-CLIP		21572407	validated	NA
miranda	MIMAT0016900	hsa-miR-4270	VEGFA	7422	ENSG00000112715	NA	NA	NA	predicted	-0.8502
miranda	MIMAT0016900	hsa-miR-4270	VEGFA	7422	ENSG00000112715	NA	NA	NA	predicted	-10142
miranda	MIMAT0016900	hsa-miR-4270	VEGFA	7422	ENSG00000112715	NA	NA	NA	predicted	-10169
miranda	MIMAT0016900	hsa-miR-4270	VEGFA	7422	ENSG00000112715	NA	NA	NA	predicted	-10281
mirdb	MIMAT0016900	hsa-miR-4270	VEGFA	7422	ENSG00000112715	NA	NA	NA	predicted	867622
mirdb	MIMAT0016900	hsa-miR-4270	VEGFA	7422	ENSG00000112715	NA	NA	NA	predicted	866765
mirdb	MIMAT0016900	hsa-miR-4270	VEGFA	7422	ENSG00000112715	NA	NA	NA	predicted	866561
pictar	MIMAT0016901	hsa-miR-4271	VEGFA	7422	ENSG00000112715	NA	NA	NA	predicted	417221
pictar	MIMAT0016901	hsa-miR-4271	VEGFA	7422	ENSG00000112715	NA	NA	NA	predicted	411837
pictar	MIMAT0016901	hsa-miR-4271	VEGFA	7422	ENSG00000112715	NA	NA	NA	predicted	411069
elmmo	MIMAT0016906	hsa-miR-4274	VEGFA	7422	ENSG00000112715	NA	NA	NA	predicted	0.631
elmmo	MIMAT0016906	hsa-miR-4274	VEGFA	7422	ENSG00000112715	NA	NA	NA	predicted	0.631
miranda	MIMAT0016906	hsa-miR-4274	VEGFA	7422	ENSG00000112715	NA	NA	NA	predicted	-0.8409
miranda	MIMAT0016906	hsa-miR-4274	VEGFA	7422	ENSG00000112715	NA	NA	NA	predicted	-10238
miranda	MIMAT0016906	hsa-miR-4274	VEGFA	7422	ENSG00000112715	NA	NA	NA	predicted	-10269
miranda	MIMAT0016906	hsa-miR-4274	VEGFA	7422	ENSG00000112715	NA	NA	NA	predicted	-10391
elmmo	MIMAT0016912	hsa-miR-4282	VEGFA	7422	ENSG00000112715	NA	NA	NA	predicted	0.595
elmmo	MIMAT0016912	hsa-miR-4282	VEGFA	7422	ENSG00000112715	NA	NA	NA	predicted	0.595
mirtarbase	MIMAT0001536	hsa-miR-429	VEGFA	7422	ENSG00000112715	Luciferase reporter assay	Functional MTI	26647818	validated	NA
elmmo	MIMAT0001536	hsa-miR-429	VEGFA	7422	ENSG00000112715	NA	NA	NA	predicted	0.89
elmmo	MIMAT0001536	hsa-miR-429	VEGFA	7422	ENSG00000112715	NA	NA	NA	predicted	0.89
miranda	MIMAT0001536	hsa-miR-429	VEGFA	7422	ENSG00000112715	NA	NA	NA	predicted	-0.9101
miranda	MIMAT0001536	hsa-miR-429	VEGFA	7422	ENSG00000112715	NA	NA	NA	predicted	-0.9133
miranda	MIMAT0001536	hsa-miR-429	VEGFA	7422	ENSG00000112715	NA	NA	NA	predicted	-0.9264
miranda	MIMAT0001536	hsa-miR-429	VEGFA	7422	ENSG00000112715	NA	NA	NA	predicted	-11823
miranda	MIMAT0001536	hsa-miR-429	VEGFA	7422	ENSG00000112715	NA	NA	NA	predicted	-12551
miranda	MIMAT0001536	hsa-miR-429	VEGFA	7422	ENSG00000112715	NA	NA	NA	predicted	-12561
miranda	MIMAT0001536	hsa-miR-429	VEGFA	7422	ENSG00000112715	NA	NA	NA	predicted	-12605
mirdb	MIMAT0001536	hsa-miR-429	VEGFA	7422	ENSG00000112715	NA	NA	NA	predicted	9277993
miranda	MIMAT0016858	hsa-miR-4306	VEGFA	7422	ENSG00000112715	NA	NA	NA	predicted	-11727
miranda	MIMAT0016858	hsa-miR-4306	VEGFA	7422	ENSG00000112715	NA	NA	NA	predicted	-12489
miranda	MIMAT0016858	hsa-miR-4306	VEGFA	7422	ENSG00000112715	NA	NA	NA	predicted	-1.25
miranda	MIMAT0016858	hsa-miR-4306	VEGFA	7422	ENSG00000112715	NA	NA	NA	predicted	-12546
pictar	MIMAT0016858	hsa-miR-4306	VEGFA	7422	ENSG00000112715	NA	NA	NA	predicted	32434
pictar	MIMAT0016858	hsa-miR-4306	VEGFA	7422	ENSG00000112715	NA	NA	NA	predicted	324268
pictar	MIMAT0016858	hsa-miR-4306	VEGFA	7422	ENSG00000112715	NA	NA	NA	predicted	276642
elmmo	MIMAT0016870	hsa-miR-4319	VEGFA	7422	ENSG00000112715	NA	NA	NA	predicted	0.532
elmmo	MIMAT0016870	hsa-miR-4319	VEGFA	7422	ENSG00000112715	NA	NA	NA	predicted	0.532
elmmo	MIMAT0016876	hsa-miR-4324	VEGFA	7422	ENSG00000112715	NA	NA	NA	predicted	0.628
elmmo	MIMAT0016876	hsa-miR-4324	VEGFA	7422	ENSG00000112715	NA	NA	NA	predicted	0.628
pictar	MIMAT0018931	hsa-miR-4419a	VEGFA	7422	ENSG00000112715	NA	NA	NA	predicted	338227
pictar	MIMAT0018931	hsa-miR-4419a	VEGFA	7422	ENSG00000112715	NA	NA	NA	predicted	337968
mirdb	MIMAT0018959	hsa-miR-4441	VEGFA	7422	ENSG00000112715	NA	NA	NA	predicted	857823
mirdb	MIMAT0018959	hsa-miR-4441	VEGFA	7422	ENSG00000112715	NA	NA	NA	predicted	856983
mirdb	MIMAT0018959	hsa-miR-4441	VEGFA	7422	ENSG00000112715	NA	NA	NA	predicted	856783
pictar	MIMAT0018959	hsa-miR-4441	VEGFA	7422	ENSG00000112715	NA	NA	NA	predicted	269139
pictar	MIMAT0018959	hsa-miR-4441	VEGFA	7422	ENSG00000112715	NA	NA	NA	predicted	268399
pictar	MIMAT0018959	hsa-miR-4441	VEGFA	7422	ENSG00000112715	NA	NA	NA	predicted	237131
pictar	MIMAT0018966	hsa-miR-4447	VEGFA	7422	ENSG00000112715	NA	NA	NA	predicted	32903
pictar	MIMAT0018966	hsa-miR-4447	VEGFA	7422	ENSG00000112715	NA	NA	NA	predicted	322232
pictar	MIMAT0018966	hsa-miR-4447	VEGFA	7422	ENSG00000112715	NA	NA	NA	predicted	320825
pictar	MIMAT0018977	hsa-miR-4455	VEGFA	7422	ENSG00000112715	NA	NA	NA	predicted	196228
pictar	MIMAT0018977	hsa-miR-4455	VEGFA	7422	ENSG00000112715	NA	NA	NA	predicted	192674
pictar	MIMAT0018977	hsa-miR-4455	VEGFA	7422	ENSG00000112715	NA	NA	NA	predicted	191877
pictar	MIMAT0018999	hsa-miR-4472	VEGFA	7422	ENSG00000112715	NA	NA	NA	predicted	343568
pictar	MIMAT0018999	hsa-miR-4472	VEGFA	7422	ENSG00000112715	NA	NA	NA	predicted	336829
pictar	MIMAT0018999	hsa-miR-4472	VEGFA	7422	ENSG00000112715	NA	NA	NA	predicted	335435
mirtarbase	MIMAT0019017	hsa-miR-4483	VEGFA	7422	ENSG00000112715	PAR-CLIP	Functional MTI (Weak)	23446348	validated	NA
mirtarbase	MIMAT0019017	hsa-miR-4483	VEGFA	7422	ENSG00000112715	PAR-CLIP		23446348	validated	NA
pictar	MIMAT0019017	hsa-miR-4483	VEGFA	7422	ENSG00000112715	NA	NA	NA	predicted	251962
pictar	MIMAT0019017	hsa-miR-4483	VEGFA	7422	ENSG00000112715	NA	NA	NA	predicted	247326
pictar	MIMAT0019017	hsa-miR-4483	VEGFA	7422	ENSG00000112715	NA	NA	NA	predicted	246336
mirtarbase	MIMAT0019032	hsa-miR-4497	VEGFA	7422	ENSG00000112715	HITS-CLIP	Functional MTI (Weak)	21572407	validated	NA
mirtarbase	MIMAT0019032	hsa-miR-4497	VEGFA	7422	ENSG00000112715	HITS-CLIP		21572407	validated	NA
tarbase	MIMAT0001541	hsa-miR-449a	VEGFA	7422	ENSG00000112715	HITS-CLIP	negative	22927820,24	validated	NA
elmmo	MIMAT0001541	hsa-miR-449a	VEGFA	7422	ENSG00000112715	NA	NA	NA	predicted	0.44
elmmo	MIMAT0001541	hsa-miR-449a	VEGFA	7422	ENSG00000112715	NA	NA	NA	predicted	0.44
elmmo	MIMAT0003327	hsa-miR-449b-5p	VEGFA	7422	ENSG00000112715	NA	NA	NA	predicted	0.519
elmmo	MIMAT0003327	hsa-miR-449b-5p	VEGFA	7422	ENSG00000112715	NA	NA	NA	predicted	0.519
mirtarbase	MIMAT0019840	hsa-miR-451b	VEGFA	7422	ENSG00000112715	PAR-CLIP	Functional MTI (Weak)	23592263	validated	NA
mirtarbase	MIMAT0019840	hsa-miR-451b	VEGFA	7422	ENSG00000112715	PAR-CLIP	Functional MTI (Weak)	24398324	validated	NA
mirtarbase	MIMAT0019840	hsa-miR-451b	VEGFA	7422	ENSG00000112715	PAR-CLIP	Functional MTI (Weak)	23446348	validated	NA
mirtarbase	MIMAT0019840	hsa-miR-451b	VEGFA	7422	ENSG00000112715	PAR-CLIP	Functional MTI (Weak)	22012620	validated	NA
mirtarbase	MIMAT0019840	hsa-miR-451b	VEGFA	7422	ENSG00000112715	PAR-CLIP//HITS-CLIP	Functional MTI (Weak)	21572407	validated	NA
mirtarbase	MIMAT0019840	hsa-miR-451b	VEGFA	7422	ENSG00000112715	PAR-CLIP	Functional MTI (Weak)	20371350	validated	NA
mirtarbase	MIMAT0019840	hsa-miR-451b	VEGFA	7422	ENSG00000112715	PAR-CLIP//HITS-CLIP//luciferasereporterassay//westernblotting//qrt-pcr		21572407	validated	NA
mirtarbase	MIMAT0019840	hsa-miR-451b	VEGFA	7422	ENSG00000112715	PAR-CLIP//HITS-CLIP//luciferasereporterassay//westernblotting//qrt-pcr		22012620	validated	NA
mirtarbase	MIMAT0019840	hsa-miR-451b	VEGFA	7422	ENSG00000112715	PAR-CLIP//HITS-CLIP//luciferasereporterassay//westernblotting//qrt-pcr		24398324	validated	NA
mirtarbase	MIMAT0019840	hsa-miR-451b	VEGFA	7422	ENSG00000112715	PAR-CLIP//HITS-CLIP//luciferasereporterassay//westernblotting//qrt-pcr		31922013	validated	NA
mirtarbase	MIMAT0019840	hsa-miR-451b	VEGFA	7422	ENSG00000112715	PAR-CLIP//HITS-CLIP//luciferasereporterassay//westernblotting//qrt-pcr		23446348	validated	NA
mirtarbase	MIMAT0019840	hsa-miR-451b	VEGFA	7422	ENSG00000112715	PAR-CLIP//HITS-CLIP//luciferasereporterassay//westernblotting//qrt-pcr		23592263	validated	NA
mirtarbase	MIMAT0019840	hsa-miR-451b	VEGFA	7422	ENSG00000112715	PAR-CLIP//HITS-CLIP//luciferasereporterassay//westernblotting//qrt-pcr		20371350	validated	NA
diana_microt	MIMAT0019840	hsa-miR-451b	VEGFA	7422	ENSG00000112715	NA	NA	NA	predicted	0.728
diana_microt	MIMAT0019840	hsa-miR-451b	VEGFA	7422	ENSG00000112715	NA	NA	NA	predicted	0.728
mirdb	MIMAT0019840	hsa-miR-451b	VEGFA	7422	ENSG00000112715	NA	NA	NA	predicted	88306223742
mirtarbase	MIMAT0019062	hsa-miR-4524a-5p	VEGFA	7422	ENSG00000112715	PAR-CLIP	Functional MTI (Weak)	23592263	validated	NA
mirtarbase	MIMAT0019062	hsa-miR-4524a-5p	VEGFA	7422	ENSG00000112715	PAR-CLIP	Functional MTI (Weak)	24398324	validated	NA
mirtarbase	MIMAT0019062	hsa-miR-4524a-5p	VEGFA	7422	ENSG00000112715	PAR-CLIP	Functional MTI (Weak)	23446348	validated	NA
mirtarbase	MIMAT0019062	hsa-miR-4524a-5p	VEGFA	7422	ENSG00000112715	PAR-CLIP	Functional MTI (Weak)	22012620	validated	NA
mirtarbase	MIMAT0019062	hsa-miR-4524a-5p	VEGFA	7422	ENSG00000112715	PAR-CLIP//HITS-CLIP	Functional MTI (Weak)	21572407	validated	NA
mirtarbase	MIMAT0019062	hsa-miR-4524a-5p	VEGFA	7422	ENSG00000112715	PAR-CLIP	Functional MTI (Weak)	20371350	validated	NA
mirtarbase	MIMAT0019062	hsa-miR-4524a-5p	VEGFA	7422	ENSG00000112715	PAR-CLIP//HITS-CLIP		22012620	validated	NA
mirtarbase	MIMAT0019062	hsa-miR-4524a-5p	VEGFA	7422	ENSG00000112715	PAR-CLIP//HITS-CLIP		20371350	validated	NA
mirtarbase	MIMAT0019062	hsa-miR-4524a-5p	VEGFA	7422	ENSG00000112715	PAR-CLIP//HITS-CLIP		24398324	validated	NA
mirtarbase	MIMAT0019062	hsa-miR-4524a-5p	VEGFA	7422	ENSG00000112715	PAR-CLIP//HITS-CLIP		23592263	validated	NA
mirtarbase	MIMAT0019062	hsa-miR-4524a-5p	VEGFA	7422	ENSG00000112715	PAR-CLIP//HITS-CLIP		21572407	validated	NA
mirtarbase	MIMAT0019062	hsa-miR-4524a-5p	VEGFA	7422	ENSG00000112715	PAR-CLIP//HITS-CLIP		23446348	validated	NA
diana_microt	MIMAT0019062	hsa-miR-4524a-5p	VEGFA	7422	ENSG00000112715	NA	NA	NA	predicted	0.793
diana_microt	MIMAT0019062	hsa-miR-4524a-5p	VEGFA	7422	ENSG00000112715	NA	NA	NA	predicted	0.793
mirdb	MIMAT0019062	hsa-miR-4524a-5p	VEGFA	7422	ENSG00000112715	NA	NA	NA	predicted	9362415
mirdb	MIMAT0019062	hsa-miR-4524a-5p	VEGFA	7422	ENSG00000112715	NA	NA	NA	predicted	9024108
mirdb	MIMAT0019062	hsa-miR-4524a-5p	VEGFA	7422	ENSG00000112715	NA	NA	NA	predicted	899684
mirdb	MIMAT0019062	hsa-miR-4524a-5p	VEGFA	7422	ENSG00000112715	NA	NA	NA	predicted	89908
mirtarbase	MIMAT0022255	hsa-miR-4524b-5p	VEGFA	7422	ENSG00000112715	PAR-CLIP	Functional MTI (Weak)	23592263	validated	NA
mirtarbase	MIMAT0022255	hsa-miR-4524b-5p	VEGFA	7422	ENSG00000112715	PAR-CLIP	Functional MTI (Weak)	24398324	validated	NA
mirtarbase	MIMAT0022255	hsa-miR-4524b-5p	VEGFA	7422	ENSG00000112715	PAR-CLIP	Functional MTI (Weak)	23446348	validated	NA
mirtarbase	MIMAT0022255	hsa-miR-4524b-5p	VEGFA	7422	ENSG00000112715	PAR-CLIP	Functional MTI (Weak)	22012620	validated	NA
mirtarbase	MIMAT0022255	hsa-miR-4524b-5p	VEGFA	7422	ENSG00000112715	PAR-CLIP//HITS-CLIP	Functional MTI (Weak)	21572407	validated	NA
mirtarbase	MIMAT0022255	hsa-miR-4524b-5p	VEGFA	7422	ENSG00000112715	PAR-CLIP	Functional MTI (Weak)	20371350	validated	NA
mirtarbase	MIMAT0022255	hsa-miR-4524b-5p	VEGFA	7422	ENSG00000112715	PAR-CLIP//HITS-CLIP		24398324	validated	NA
mirtarbase	MIMAT0022255	hsa-miR-4524b-5p	VEGFA	7422	ENSG00000112715	PAR-CLIP//HITS-CLIP		20371350	validated	NA
mirtarbase	MIMAT0022255	hsa-miR-4524b-5p	VEGFA	7422	ENSG00000112715	PAR-CLIP//HITS-CLIP		23446348	validated	NA
mirtarbase	MIMAT0022255	hsa-miR-4524b-5p	VEGFA	7422	ENSG00000112715	PAR-CLIP//HITS-CLIP		22012620	validated	NA
mirtarbase	MIMAT0022255	hsa-miR-4524b-5p	VEGFA	7422	ENSG00000112715	PAR-CLIP//HITS-CLIP		21572407	validated	NA
mirtarbase	MIMAT0022255	hsa-miR-4524b-5p	VEGFA	7422	ENSG00000112715	PAR-CLIP//HITS-CLIP		23592263	validated	NA
diana_microt	MIMAT0022255	hsa-miR-4524b-5p	VEGFA	7422	ENSG00000112715	NA	NA	NA	predicted	0.774
diana_microt	MIMAT0022255	hsa-miR-4524b-5p	VEGFA	7422	ENSG00000112715	NA	NA	NA	predicted	0.774
mirdb	MIMAT0022255	hsa-miR-4524b-5p	VEGFA	7422	ENSG00000112715	NA	NA	NA	predicted	9362415
mirdb	MIMAT0022255	hsa-miR-4524b-5p	VEGFA	7422	ENSG00000112715	NA	NA	NA	predicted	9024108
mirdb	MIMAT0022255	hsa-miR-4524b-5p	VEGFA	7422	ENSG00000112715	NA	NA	NA	predicted	899684
mirdb	MIMAT0022255	hsa-miR-4524b-5p	VEGFA	7422	ENSG00000112715	NA	NA	NA	predicted	89908
mirtarbase	MIMAT0001635	hsa-miR-452-5p	VEGFA	7422	ENSG00000112715	Immunohistochemistry (IHC)//Luciferase reporter assay//qRT-PCR//Western blotting		31652600	validated	NA
tarbase	MIMAT0001635	hsa-miR-452-5p	VEGFA	7422	ENSG00000112715	HITS-CLIP	negative	33406413	validated	NA
diana_microt	MIMAT0001635	hsa-miR-452-5p	VEGFA	7422	ENSG00000112715	NA	NA	NA	predicted	0.701
diana_microt	MIMAT0001635	hsa-miR-452-5p	VEGFA	7422	ENSG00000112715	NA	NA	NA	predicted	0.701
miranda	MIMAT0001635	hsa-miR-452-5p	VEGFA	7422	ENSG00000112715	NA	NA	NA	predicted	-12996
miranda	MIMAT0001635	hsa-miR-452-5p	VEGFA	7422	ENSG00000112715	NA	NA	NA	predicted	-1328
miranda	MIMAT0001635	hsa-miR-452-5p	VEGFA	7422	ENSG00000112715	NA	NA	NA	predicted	-13284
miranda	MIMAT0001635	hsa-miR-452-5p	VEGFA	7422	ENSG00000112715	NA	NA	NA	predicted	-1.33
pita	MIMAT0001635	hsa-miR-452-5p	VEGFA	7422	ENSG00000112715	NA	NA	NA	predicted	-8.37
diana_microt	MIMAT0019704	hsa-miR-4644	VEGFA	7422	ENSG00000112715	NA	NA	NA	predicted	0.884
diana_microt	MIMAT0019704	hsa-miR-4644	VEGFA	7422	ENSG00000112715	NA	NA	NA	predicted	0.884
mirdb	MIMAT0019710	hsa-miR-4648	VEGFA	7422	ENSG00000112715	NA	NA	NA	predicted	877005
mirdb	MIMAT0019710	hsa-miR-4648	VEGFA	7422	ENSG00000112715	NA	NA	NA	predicted	874302
mirdb	MIMAT0019710	hsa-miR-4648	VEGFA	7422	ENSG00000112715	NA	NA	NA	predicted	873669
mirtarbase	MIMAT0019832	hsa-miR-4719	VEGFA	7422	ENSG00000112715	PAR-CLIP//HITS-CLIP	Functional MTI (Weak)	21572407	validated	NA
mirtarbase	MIMAT0019832	hsa-miR-4719	VEGFA	7422	ENSG00000112715	PAR-CLIP//HITS-CLIP		21572407	validated	NA
pictar	MIMAT0019849	hsa-miR-4728-5p	VEGFA	7422	ENSG00000112715	NA	NA	NA	predicted	442596
pictar	MIMAT0019849	hsa-miR-4728-5p	VEGFA	7422	ENSG00000112715	NA	NA	NA	predicted	441432
pictar	MIMAT0019849	hsa-miR-4728-5p	VEGFA	7422	ENSG00000112715	NA	NA	NA	predicted	394468
mirtarbase	MIMAT0019860	hsa-miR-4735-5p	VEGFA	7422	ENSG00000112715	PAR-CLIP	Functional MTI (Weak)	21572407	validated	NA
mirtarbase	MIMAT0019860	hsa-miR-4735-5p	VEGFA	7422	ENSG00000112715	PAR-CLIP		21572407	validated	NA
diana_microt	MIMAT0019873	hsa-miR-4742-3p	VEGFA	7422	ENSG00000112715	NA	NA	NA	predicted	0.917
diana_microt	MIMAT0019873	hsa-miR-4742-3p	VEGFA	7422	ENSG00000112715	NA	NA	NA	predicted	0.917
mirdb	MIMAT0019873	hsa-miR-4742-3p	VEGFA	7422	ENSG00000112715	NA	NA	NA	predicted	9,33E+14
mirdb	MIMAT0019873	hsa-miR-4742-3p	VEGFA	7422	ENSG00000112715	NA	NA	NA	predicted	9,32E+14
mirdb	MIMAT0019873	hsa-miR-4742-3p	VEGFA	7422	ENSG00000112715	NA	NA	NA	predicted	9,11E+11
tarbase	MIMAT0019918	hsa-miR-4766-3p	VEGFA	7422	ENSG00000112715	HITS-CLIP	negative	22927820	validated	NA
mirdb	MIMAT0019918	hsa-miR-4766-3p	VEGFA	7422	ENSG00000112715	NA	NA	NA	predicted	84960886357
mirdb	MIMAT0019931	hsa-miR-4775	VEGFA	7422	ENSG00000112715	NA	NA	NA	predicted	93620372302
mirdb	MIMAT0019931	hsa-miR-4775	VEGFA	7422	ENSG00000112715	NA	NA	NA	predicted	85524808375
mirdb	MIMAT0019931	hsa-miR-4775	VEGFA	7422	ENSG00000112715	NA	NA	NA	predicted	8,53E+11
mirdb	MIMAT0019931	hsa-miR-4775	VEGFA	7422	ENSG00000112715	NA	NA	NA	predicted	85261931812
diana_microt	MIMAT0019944	hsa-miR-4782-5p	VEGFA	7422	ENSG00000112715	NA	NA	NA	predicted	0.763
diana_microt	MIMAT0019944	hsa-miR-4782-5p	VEGFA	7422	ENSG00000112715	NA	NA	NA	predicted	0.763
mirdb	MIMAT0019944	hsa-miR-4782-5p	VEGFA	7422	ENSG00000112715	NA	NA	NA	predicted	9493492
mirdb	MIMAT0019944	hsa-miR-4782-5p	VEGFA	7422	ENSG00000112715	NA	NA	NA	predicted	9239603
mirdb	MIMAT0019944	hsa-miR-4782-5p	VEGFA	7422	ENSG00000112715	NA	NA	NA	predicted	9208782
mirdb	MIMAT0019944	hsa-miR-4782-5p	VEGFA	7422	ENSG00000112715	NA	NA	NA	predicted	920264
mirtarbase	MIMAT0019959	hsa-miR-4789-5p	VEGFA	7422	ENSG00000112715	PAR-CLIP//HITS-CLIP	Functional MTI (Weak)	21572407	validated	NA
mirtarbase	MIMAT0019959	hsa-miR-4789-5p	VEGFA	7422	ENSG00000112715	PAR-CLIP//HITS-CLIP		21572407	validated	NA
elmmo	MIMAT0002816	hsa-miR-494-3p	VEGFA	7422	ENSG00000112715	NA	NA	NA	predicted	0.459
elmmo	MIMAT0002816	hsa-miR-494-3p	VEGFA	7422	ENSG00000112715	NA	NA	NA	predicted	0.459
miranda	MIMAT0002816	hsa-miR-494-3p	VEGFA	7422	ENSG00000112715	NA	NA	NA	predicted	-0.8632
miranda	MIMAT0002816	hsa-miR-494-3p	VEGFA	7422	ENSG00000112715	NA	NA	NA	predicted	-0.8665
miranda	MIMAT0002816	hsa-miR-494-3p	VEGFA	7422	ENSG00000112715	NA	NA	NA	predicted	-0.8802
pita	MIMAT0002816	hsa-miR-494-3p	VEGFA	7422	ENSG00000112715	NA	NA	NA	predicted	-7.36
mirtarbase	MIMAT0002817	hsa-miR-495-3p	VEGFA	7422	ENSG00000112715	PAR-CLIP	Functional MTI (Weak)	23592263	validated	NA
mirtarbase	MIMAT0002817	hsa-miR-495-3p	VEGFA	7422	ENSG00000112715	PAR-CLIP	Functional MTI (Weak)	21572407	validated	NA
mirtarbase	MIMAT0002817	hsa-miR-495-3p	VEGFA	7422	ENSG00000112715	PAR-CLIP	Functional MTI (Weak)	20371350	validated	NA
mirtarbase	MIMAT0002817	hsa-miR-495-3p	VEGFA	7422	ENSG00000112715	PAR-CLIP		23592263	validated	NA
mirtarbase	MIMAT0002817	hsa-miR-495-3p	VEGFA	7422	ENSG00000112715	PAR-CLIP		20371350	validated	NA
mirtarbase	MIMAT0002817	hsa-miR-495-3p	VEGFA	7422	ENSG00000112715	PAR-CLIP		21572407	validated	NA
mirtarbase	MIMAT0002820	hsa-miR-497-5p	VEGFA	7422	ENSG00000112715	PAR-CLIP	Functional MTI (Weak)	23592263	validated	NA
mirtarbase	MIMAT0002820	hsa-miR-497-5p	VEGFA	7422	ENSG00000112715	PAR-CLIP	Functional MTI (Weak)	24398324	validated	NA
mirtarbase	MIMAT0002820	hsa-miR-497-5p	VEGFA	7422	ENSG00000112715	PAR-CLIP	Functional MTI (Weak)	23446348	validated	NA
mirtarbase	MIMAT0002820	hsa-miR-497-5p	VEGFA	7422	ENSG00000112715	PAR-CLIP	Functional MTI (Weak)	22012620	validated	NA
mirtarbase	MIMAT0002820	hsa-miR-497-5p	VEGFA	7422	ENSG00000112715	PAR-CLIP//HITS-CLIP	Functional MTI (Weak)	21572407	validated	NA
mirtarbase	MIMAT0002820	hsa-miR-497-5p	VEGFA	7422	ENSG00000112715	PAR-CLIP	Functional MTI (Weak)	20371350	validated	NA
mirtarbase	MIMAT0002820	hsa-miR-497-5p	VEGFA	7422	ENSG00000112715	PAR-CLIP//HITS-CLIP		24398324	validated	NA
mirtarbase	MIMAT0002820	hsa-miR-497-5p	VEGFA	7422	ENSG00000112715	PAR-CLIP//HITS-CLIP		22012620	validated	NA
mirtarbase	MIMAT0002820	hsa-miR-497-5p	VEGFA	7422	ENSG00000112715	PAR-CLIP//HITS-CLIP		20371350	validated	NA
mirtarbase	MIMAT0002820	hsa-miR-497-5p	VEGFA	7422	ENSG00000112715	PAR-CLIP//HITS-CLIP		23446348	validated	NA
mirtarbase	MIMAT0002820	hsa-miR-497-5p	VEGFA	7422	ENSG00000112715	PAR-CLIP//HITS-CLIP		21572407	validated	NA
mirtarbase	MIMAT0002820	hsa-miR-497-5p	VEGFA	7422	ENSG00000112715	PAR-CLIP//HITS-CLIP		23592263	validated	NA
elmmo	MIMAT0002820	hsa-miR-497-5p	VEGFA	7422	ENSG00000112715	NA	NA	NA	predicted	0.785
elmmo	MIMAT0002820	hsa-miR-497-5p	VEGFA	7422	ENSG00000112715	NA	NA	NA	predicted	0.785
miranda	MIMAT0002820	hsa-miR-497-5p	VEGFA	7422	ENSG00000112715	NA	NA	NA	predicted	-11852
miranda	MIMAT0002820	hsa-miR-497-5p	VEGFA	7422	ENSG00000112715	NA	NA	NA	predicted	-12636
miranda	MIMAT0002820	hsa-miR-497-5p	VEGFA	7422	ENSG00000112715	NA	NA	NA	predicted	-12647
miranda	MIMAT0002820	hsa-miR-497-5p	VEGFA	7422	ENSG00000112715	NA	NA	NA	predicted	-12692
mirdb	MIMAT0002820	hsa-miR-497-5p	VEGFA	7422	ENSG00000112715	NA	NA	NA	predicted	9408754
mirdb	MIMAT0002820	hsa-miR-497-5p	VEGFA	7422	ENSG00000112715	NA	NA	NA	predicted	9137796
mirdb	MIMAT0002820	hsa-miR-497-5p	VEGFA	7422	ENSG00000112715	NA	NA	NA	predicted	9118099
mirdb	MIMAT0002820	hsa-miR-497-5p	VEGFA	7422	ENSG00000112715	NA	NA	NA	predicted	9113689
pita	MIMAT0002820	hsa-miR-497-5p	VEGFA	7422	ENSG00000112715	NA	NA	NA	predicted	-8.47
targetscan	MIMAT0002820	hsa-miR-497-5p	VEGFA	7422	ENSG00000112715	NA	NA	NA	predicted	-0.518
miranda	MIMAT0002870	hsa-miR-499a-5p	VEGFA	7422	ENSG00000112715	NA	NA	NA	predicted	-0.8759
miranda	MIMAT0002870	hsa-miR-499a-5p	VEGFA	7422	ENSG00000112715	NA	NA	NA	predicted	-0.8832
miranda	MIMAT0002870	hsa-miR-499a-5p	VEGFA	7422	ENSG00000112715	NA	NA	NA	predicted	-0.8869
pictar	MIMAT0021022	hsa-miR-5001-3p	VEGFA	7422	ENSG00000112715	NA	NA	NA	predicted	216492
pictar	MIMAT0021022	hsa-miR-5001-3p	VEGFA	7422	ENSG00000112715	NA	NA	NA	predicted	214126
pictar	MIMAT0021022	hsa-miR-5001-3p	VEGFA	7422	ENSG00000112715	NA	NA	NA	predicted	193183
diana_microt	MIMAT0021045	hsa-miR-5011-5p	VEGFA	7422	ENSG00000112715	NA	NA	NA	predicted	1
diana_microt	MIMAT0021045	hsa-miR-5011-5p	VEGFA	7422	ENSG00000112715	NA	NA	NA	predicted	1
mirdb	MIMAT0021045	hsa-miR-5011-5p	VEGFA	7422	ENSG00000112715	NA	NA	NA	predicted	100
mirtarbase	MIMAT0002874	hsa-miR-503-5p	VEGFA	7422	ENSG00000112715	Luciferase reporter assay	Functional MTI	23352645	validated	NA
mirtarbase	MIMAT0002874	hsa-miR-503-5p	VEGFA	7422	ENSG00000112715	PAR-CLIP	Functional MTI (Weak)	23592263	validated	NA
mirtarbase	MIMAT0002874	hsa-miR-503-5p	VEGFA	7422	ENSG00000112715	PAR-CLIP	Functional MTI (Weak)	24398324	validated	NA
mirtarbase	MIMAT0002874	hsa-miR-503-5p	VEGFA	7422	ENSG00000112715	PAR-CLIP	Functional MTI (Weak)	23446348	validated	NA
mirtarbase	MIMAT0002874	hsa-miR-503-5p	VEGFA	7422	ENSG00000112715	PAR-CLIP	Functional MTI (Weak)	22012620	validated	NA
mirtarbase	MIMAT0002874	hsa-miR-503-5p	VEGFA	7422	ENSG00000112715	PAR-CLIP//HITS-CLIP	Functional MTI (Weak)	21572407	validated	NA
mirtarbase	MIMAT0002874	hsa-miR-503-5p	VEGFA	7422	ENSG00000112715	PAR-CLIP	Functional MTI (Weak)	20371350	validated	NA
mirtarbase	MIMAT0002874	hsa-miR-503-5p	VEGFA	7422	ENSG00000112715	Luciferase reporter assay//PAR-CLIP//HITS-CLIP		20371350	validated	NA
mirtarbase	MIMAT0002874	hsa-miR-503-5p	VEGFA	7422	ENSG00000112715	Luciferase reporter assay//PAR-CLIP//HITS-CLIP		24398324	validated	NA
mirtarbase	MIMAT0002874	hsa-miR-503-5p	VEGFA	7422	ENSG00000112715	Luciferase reporter assay//PAR-CLIP//HITS-CLIP		23592263	validated	NA
mirtarbase	MIMAT0002874	hsa-miR-503-5p	VEGFA	7422	ENSG00000112715	Luciferase reporter assay//PAR-CLIP//HITS-CLIP		21572407	validated	NA
mirtarbase	MIMAT0002874	hsa-miR-503-5p	VEGFA	7422	ENSG00000112715	Luciferase reporter assay//PAR-CLIP//HITS-CLIP		23446348	validated	NA
mirtarbase	MIMAT0002874	hsa-miR-503-5p	VEGFA	7422	ENSG00000112715	Luciferase reporter assay//PAR-CLIP//HITS-CLIP		22012620	validated	NA
mirtarbase	MIMAT0002874	hsa-miR-503-5p	VEGFA	7422	ENSG00000112715	Luciferase reporter assay//PAR-CLIP//HITS-CLIP		23352645	validated	NA
tarbase	MIMAT0002874	hsa-miR-503-5p	VEGFA	7422	ENSG00000112715	HITS-CLIP//PAR-CLIP	negative	22927820,22927820,23313552,24038734,24906430,26061048,27150721,27150721,27292025,33406413	validated	NA
elmmo	MIMAT0002874	hsa-miR-503-5p	VEGFA	7422	ENSG00000112715	NA	NA	NA	predicted	0.702
elmmo	MIMAT0002874	hsa-miR-503-5p	VEGFA	7422	ENSG00000112715	NA	NA	NA	predicted	0.702
mirdb	MIMAT0002874	hsa-miR-503-5p	VEGFA	7422	ENSG00000112715	NA	NA	NA	predicted	835032
pita	MIMAT0002874	hsa-miR-503-5p	VEGFA	7422	ENSG00000112715	NA	NA	NA	predicted	-14.93
mirecords	MIMAT0002875	hsa-miR-504-5p	VEGFA	7422	ENSG00000112715	ELISA//activity assay//Luciferase activity assay		18320040	validated	NA
mirtarbase	MIMAT0002875	hsa-miR-504-5p	VEGFA	7422	ENSG00000112715	ELISA//Luciferase reporter assay	Functional MTI	18320040	validated	NA
mirtarbase	MIMAT0002875	hsa-miR-504-5p	VEGFA	7422	ENSG00000112715	ELISA//Luciferase reporter assay//Other		18320040	validated	NA
miranda	MIMAT0004778	hsa-miR-508-5p	VEGFA	7422	ENSG00000112715	NA	NA	NA	predicted	-0.9405
miranda	MIMAT0004778	hsa-miR-508-5p	VEGFA	7422	ENSG00000112715	NA	NA	NA	predicted	-1.1
miranda	MIMAT0004778	hsa-miR-508-5p	VEGFA	7422	ENSG00000112715	NA	NA	NA	predicted	-11025
miranda	MIMAT0004778	hsa-miR-508-5p	VEGFA	7422	ENSG00000112715	NA	NA	NA	predicted	-11127
tarbase	MIMAT0002823	hsa-miR-512-3p	VEGFA	7422	ENSG00000112715	HITS-CLIP//PAR-CLIP	negative	23313552,27	validated	NA
elmmo	MIMAT0002823	hsa-miR-512-3p	VEGFA	7422	ENSG00000112715	NA	NA	NA	predicted	0.723
elmmo	MIMAT0002823	hsa-miR-512-3p	VEGFA	7422	ENSG00000112715	NA	NA	NA	predicted	0.723
mirtarbase	MIMAT0021124	hsa-miR-5193	VEGFA	7422	ENSG00000112715	HITS-CLIP	Functional MTI (Weak)	23824327	validated	NA
mirtarbase	MIMAT0021124	hsa-miR-5193	VEGFA	7422	ENSG00000112715	HITS-CLIP		23824327	validated	NA
elmmo	MIMAT0002869	hsa-miR-519a-3p	VEGFA	7422	ENSG00000112715	NA	NA	NA	predicted	0.901
elmmo	MIMAT0002869	hsa-miR-519a-3p	VEGFA	7422	ENSG00000112715	NA	NA	NA	predicted	0.901
elmmo	MIMAT0002837	hsa-miR-519b-3p	VEGFA	7422	ENSG00000112715	NA	NA	NA	predicted	0.901
elmmo	MIMAT0002837	hsa-miR-519b-3p	VEGFA	7422	ENSG00000112715	NA	NA	NA	predicted	0.901
elmmo	MIMAT0002832	hsa-miR-519c-3p	VEGFA	7422	ENSG00000112715	NA	NA	NA	predicted	0.901
elmmo	MIMAT0002832	hsa-miR-519c-3p	VEGFA	7422	ENSG00000112715	NA	NA	NA	predicted	0.901
elmmo	MIMAT0002853	hsa-miR-519d-3p	VEGFA	7422	ENSG00000112715	NA	NA	NA	predicted	0.837
elmmo	MIMAT0002853	hsa-miR-519d-3p	VEGFA	7422	ENSG00000112715	NA	NA	NA	predicted	0.837
elmmo	MIMAT0002834	hsa-miR-520a-3p	VEGFA	7422	ENSG00000112715	NA	NA	NA	predicted	0.913
elmmo	MIMAT0002834	hsa-miR-520a-3p	VEGFA	7422	ENSG00000112715	NA	NA	NA	predicted	0.913
elmmo	MIMAT0002843	hsa-miR-520b-3p	VEGFA	7422	ENSG00000112715	NA	NA	NA	predicted	0.913
elmmo	MIMAT0002843	hsa-miR-520b-3p	VEGFA	7422	ENSG00000112715	NA	NA	NA	predicted	0.913
elmmo	MIMAT0002846	hsa-miR-520c-3p	VEGFA	7422	ENSG00000112715	NA	NA	NA	predicted	0.913
elmmo	MIMAT0002846	hsa-miR-520c-3p	VEGFA	7422	ENSG00000112715	NA	NA	NA	predicted	0.913
elmmo	MIMAT0002856	hsa-miR-520d-3p	VEGFA	7422	ENSG00000112715	NA	NA	NA	predicted	0.913
elmmo	MIMAT0002856	hsa-miR-520d-3p	VEGFA	7422	ENSG00000112715	NA	NA	NA	predicted	0.913
elmmo	MIMAT0002825	hsa-miR-520e-3p	VEGFA	7422	ENSG00000112715	NA	NA	NA	predicted	0.913
elmmo	MIMAT0002825	hsa-miR-520e-3p	VEGFA	7422	ENSG00000112715	NA	NA	NA	predicted	0.913
elmmo	MIMAT0002830	hsa-miR-520f-3p	VEGFA	7422	ENSG00000112715	NA	NA	NA	predicted	0.805
elmmo	MIMAT0002830	hsa-miR-520f-3p	VEGFA	7422	ENSG00000112715	NA	NA	NA	predicted	0.805
mirecords	MIMAT0002858	hsa-miR-520g-3p	VEGFA	7422	ENSG00000112715	ELISA//activity assay//Luciferase activity assay		18320040	validated	NA
mirtarbase	MIMAT0002858	hsa-miR-520g-3p	VEGFA	7422	ENSG00000112715	ELISA//Luciferase reporter assay	Functional MTI	18320040	validated	NA
mirtarbase	MIMAT0002858	hsa-miR-520g-3p	VEGFA	7422	ENSG00000112715	ELISA//Luciferase reporter assay//Other		18320040	validated	NA
elmmo	MIMAT0002858	hsa-miR-520g-3p	VEGFA	7422	ENSG00000112715	NA	NA	NA	predicted	0.56
elmmo	MIMAT0002858	hsa-miR-520g-3p	VEGFA	7422	ENSG00000112715	NA	NA	NA	predicted	0.56
pita	MIMAT0002858	hsa-miR-520g-3p	VEGFA	7422	ENSG00000112715	NA	NA	NA	predicted	-7.82
mirecords	MIMAT0002867	hsa-miR-520h	VEGFA	7422	ENSG00000112715	ELISA//activity assay//Luciferase activity assay		18320040	validated	NA
mirtarbase	MIMAT0002867	hsa-miR-520h	VEGFA	7422	ENSG00000112715	ELISA//Luciferase reporter assay	Functional MTI	18320040	validated	NA
mirtarbase	MIMAT0002867	hsa-miR-520h	VEGFA	7422	ENSG00000112715	ELISA//Luciferase reporter assay//Other		18320040	validated	NA
tarbase	MIMAT0002867	hsa-miR-520h	VEGFA	7422	ENSG00000112715	Luciferase Reporter Assay	negative	18320040	validated	NA
elmmo	MIMAT0002867	hsa-miR-520h	VEGFA	7422	ENSG00000112715	NA	NA	NA	predicted	0.56
elmmo	MIMAT0002867	hsa-miR-520h	VEGFA	7422	ENSG00000112715	NA	NA	NA	predicted	0.56
elmmo	MIMAT0002868	hsa-miR-522-3p	VEGFA	7422	ENSG00000112715	NA	NA	NA	predicted	0.534
elmmo	MIMAT0002868	hsa-miR-522-3p	VEGFA	7422	ENSG00000112715	NA	NA	NA	predicted	0.534
elmmo	MIMAT0002836	hsa-miR-526b-3p	VEGFA	7422	ENSG00000112715	NA	NA	NA	predicted	0.865
elmmo	MIMAT0002836	hsa-miR-526b-3p	VEGFA	7422	ENSG00000112715	NA	NA	NA	predicted	0.865
elmmo	MIMAT0004954	hsa-miR-543	VEGFA	7422	ENSG00000112715	NA	NA	NA	predicted	0.387
elmmo	MIMAT0004954	hsa-miR-543	VEGFA	7422	ENSG00000112715	NA	NA	NA	predicted	0.387
miranda	MIMAT0003165	hsa-miR-545-3p	VEGFA	7422	ENSG00000112715	NA	NA	NA	predicted	-0.9427
miranda	MIMAT0003165	hsa-miR-545-3p	VEGFA	7422	ENSG00000112715	NA	NA	NA	predicted	-0.9461
miranda	MIMAT0003165	hsa-miR-545-3p	VEGFA	7422	ENSG00000112715	NA	NA	NA	predicted	-0.9601
elmmo	MIMAT0003251	hsa-miR-548a-3p	VEGFA	7422	ENSG00000112715	NA	NA	NA	predicted	0.461
elmmo	MIMAT0003251	hsa-miR-548a-3p	VEGFA	7422	ENSG00000112715	NA	NA	NA	predicted	0.461
elmmo	MIMAT0018447	hsa-miR-548aa	VEGFA	7422	ENSG00000112715	NA	NA	NA	predicted	0.402
elmmo	MIMAT0018447	hsa-miR-548aa	VEGFA	7422	ENSG00000112715	NA	NA	NA	predicted	0.402
diana_microt	MIMAT0018938	hsa-miR-548ac	VEGFA	7422	ENSG00000112715	NA	NA	NA	predicted	0.767
diana_microt	MIMAT0018938	hsa-miR-548ac	VEGFA	7422	ENSG00000112715	NA	NA	NA	predicted	0.767
diana_microt	MIMAT0018990	hsa-miR-548aj-3p	VEGFA	7422	ENSG00000112715	NA	NA	NA	predicted	0.748
diana_microt	MIMAT0018990	hsa-miR-548aj-3p	VEGFA	7422	ENSG00000112715	NA	NA	NA	predicted	0.748
miranda	MIMAT0003323	hsa-miR-548d-3p	VEGFA	7422	ENSG00000112715	NA	NA	NA	predicted	-0.9075
miranda	MIMAT0003323	hsa-miR-548d-3p	VEGFA	7422	ENSG00000112715	NA	NA	NA	predicted	-10599
miranda	MIMAT0003323	hsa-miR-548d-3p	VEGFA	7422	ENSG00000112715	NA	NA	NA	predicted	-10624
miranda	MIMAT0003323	hsa-miR-548d-3p	VEGFA	7422	ENSG00000112715	NA	NA	NA	predicted	-10725
elmmo	MIMAT0005874	hsa-miR-548e-3p	VEGFA	7422	ENSG00000112715	NA	NA	NA	predicted	0.433
elmmo	MIMAT0005874	hsa-miR-548e-3p	VEGFA	7422	ENSG00000112715	NA	NA	NA	predicted	0.433
elmmo	MIMAT0005895	hsa-miR-548f-3p	VEGFA	7422	ENSG00000112715	NA	NA	NA	predicted	0.433
elmmo	MIMAT0005895	hsa-miR-548f-3p	VEGFA	7422	ENSG00000112715	NA	NA	NA	predicted	0.433
diana_microt	MIMAT0022723	hsa-miR-548h-3p	VEGFA	7422	ENSG00000112715	NA	NA	NA	predicted	0.751
diana_microt	MIMAT0022723	hsa-miR-548h-3p	VEGFA	7422	ENSG00000112715	NA	NA	NA	predicted	0.751
diana_microt	MIMAT0005934	hsa-miR-548p	VEGFA	7422	ENSG00000112715	NA	NA	NA	predicted	0.746
diana_microt	MIMAT0005934	hsa-miR-548p	VEGFA	7422	ENSG00000112715	NA	NA	NA	predicted	0.746
elmmo	MIMAT0005934	hsa-miR-548p	VEGFA	7422	ENSG00000112715	NA	NA	NA	predicted	0.669
elmmo	MIMAT0005934	hsa-miR-548p	VEGFA	7422	ENSG00000112715	NA	NA	NA	predicted	0.669
elmmo	MIMAT0005934	hsa-miR-548p	VEGFA	7422	ENSG00000112715	NA	NA	NA	predicted	0.473
elmmo	MIMAT0005934	hsa-miR-548p	VEGFA	7422	ENSG00000112715	NA	NA	NA	predicted	0.473
miranda	MIMAT0005934	hsa-miR-548p	VEGFA	7422	ENSG00000112715	NA	NA	NA	predicted	-1055
miranda	MIMAT0005934	hsa-miR-548p	VEGFA	7422	ENSG00000112715	NA	NA	NA	predicted	-11693
miranda	MIMAT0005934	hsa-miR-548p	VEGFA	7422	ENSG00000112715	NA	NA	NA	predicted	-11711
miranda	MIMAT0005934	hsa-miR-548p	VEGFA	7422	ENSG00000112715	NA	NA	NA	predicted	-11783
mirdb	MIMAT0005934	hsa-miR-548p	VEGFA	7422	ENSG00000112715	NA	NA	NA	predicted	9,41E+12
mirdb	MIMAT0005934	hsa-miR-548p	VEGFA	7422	ENSG00000112715	NA	NA	NA	predicted	91885925983
mirdb	MIMAT0005934	hsa-miR-548p	VEGFA	7422	ENSG00000112715	NA	NA	NA	predicted	9,18E+11
mirdb	MIMAT0005934	hsa-miR-548p	VEGFA	7422	ENSG00000112715	NA	NA	NA	predicted	9,18E+11
diana_microt	MIMAT0015081	hsa-miR-548x-3p	VEGFA	7422	ENSG00000112715	NA	NA	NA	predicted	0.749
diana_microt	MIMAT0015081	hsa-miR-548x-3p	VEGFA	7422	ENSG00000112715	NA	NA	NA	predicted	0.749
elmmo	MIMAT0015081	hsa-miR-548x-3p	VEGFA	7422	ENSG00000112715	NA	NA	NA	predicted	0.466
elmmo	MIMAT0015081	hsa-miR-548x-3p	VEGFA	7422	ENSG00000112715	NA	NA	NA	predicted	0.466
diana_microt	MIMAT0018446	hsa-miR-548z	VEGFA	7422	ENSG00000112715	NA	NA	NA	predicted	0.751
diana_microt	MIMAT0018446	hsa-miR-548z	VEGFA	7422	ENSG00000112715	NA	NA	NA	predicted	0.751
mirtarbase	MIMAT0003231	hsa-miR-567	VEGFA	7422	ENSG00000112715	PAR-CLIP	Functional MTI (Weak)	23446348	validated	NA
mirtarbase	MIMAT0003231	hsa-miR-567	VEGFA	7422	ENSG00000112715	PAR-CLIP		23446348	validated	NA
pita	MIMAT0003231	hsa-miR-567	VEGFA	7422	ENSG00000112715	NA	NA	NA	predicted	-10.5
pita	MIMAT0003231	hsa-miR-567	VEGFA	7422	ENSG00000112715	NA	NA	NA	predicted	-12.82
mirtarbase	MIMAT0003232	hsa-miR-568	VEGFA	7422	ENSG00000112715	PAR-CLIP	Functional MTI (Weak)	23446348	validated	NA
mirtarbase	MIMAT0003232	hsa-miR-568	VEGFA	7422	ENSG00000112715	PAR-CLIP		23446348	validated	NA
elmmo	MIMAT0003232	hsa-miR-568	VEGFA	7422	ENSG00000112715	NA	NA	NA	predicted	0.507
elmmo	MIMAT0003232	hsa-miR-568	VEGFA	7422	ENSG00000112715	NA	NA	NA	predicted	0.507
mirtarbase	MIMAT0022470	hsa-miR-5682	VEGFA	7422	ENSG00000112715	PAR-CLIP	Functional MTI (Weak)	23592263	validated	NA
mirtarbase	MIMAT0022470	hsa-miR-5682	VEGFA	7422	ENSG00000112715	PAR-CLIP	Functional MTI (Weak)	21572407	validated	NA
mirtarbase	MIMAT0022470	hsa-miR-5682	VEGFA	7422	ENSG00000112715	PAR-CLIP	Functional MTI (Weak)	20371350	validated	NA
mirtarbase	MIMAT0022470	hsa-miR-5682	VEGFA	7422	ENSG00000112715	PAR-CLIP		21572407	validated	NA
mirtarbase	MIMAT0022470	hsa-miR-5682	VEGFA	7422	ENSG00000112715	PAR-CLIP		20371350	validated	NA
mirtarbase	MIMAT0022470	hsa-miR-5682	VEGFA	7422	ENSG00000112715	PAR-CLIP		23592263	validated	NA
diana_microt	MIMAT0022470	hsa-miR-5682	VEGFA	7422	ENSG00000112715	NA	NA	NA	predicted	0.76
diana_microt	MIMAT0022470	hsa-miR-5682	VEGFA	7422	ENSG00000112715	NA	NA	NA	predicted	0.76
mirtarbase	MIMAT0022479	hsa-miR-5688	VEGFA	7422	ENSG00000112715	PAR-CLIP	Functional MTI (Weak)	23592263	validated	NA
mirtarbase	MIMAT0022479	hsa-miR-5688	VEGFA	7422	ENSG00000112715	PAR-CLIP	Functional MTI (Weak)	21572407	validated	NA
mirtarbase	MIMAT0022479	hsa-miR-5688	VEGFA	7422	ENSG00000112715	PAR-CLIP	Functional MTI (Weak)	20371350	validated	NA
mirtarbase	MIMAT0022479	hsa-miR-5688	VEGFA	7422	ENSG00000112715	PAR-CLIP		20371350	validated	NA
mirtarbase	MIMAT0022479	hsa-miR-5688	VEGFA	7422	ENSG00000112715	PAR-CLIP		21572407	validated	NA
mirtarbase	MIMAT0022479	hsa-miR-5688	VEGFA	7422	ENSG00000112715	PAR-CLIP		23592263	validated	NA
mirtarbase	MIMAT0022484	hsa-miR-5692a	VEGFA	7422	ENSG00000112715	PAR-CLIP	Functional MTI (Weak)	23592263	validated	NA
mirtarbase	MIMAT0022484	hsa-miR-5692a	VEGFA	7422	ENSG00000112715	PAR-CLIP	Functional MTI (Weak)	21572407	validated	NA
mirtarbase	MIMAT0022484	hsa-miR-5692a	VEGFA	7422	ENSG00000112715	PAR-CLIP	Functional MTI (Weak)	20371350	validated	NA
mirtarbase	MIMAT0022484	hsa-miR-5692a	VEGFA	7422	ENSG00000112715	PAR-CLIP		21572407	validated	NA
mirtarbase	MIMAT0022484	hsa-miR-5692a	VEGFA	7422	ENSG00000112715	PAR-CLIP		20371350	validated	NA
mirtarbase	MIMAT0022484	hsa-miR-5692a	VEGFA	7422	ENSG00000112715	PAR-CLIP		23592263	validated	NA
diana_microt	MIMAT0022484	hsa-miR-5692a	VEGFA	7422	ENSG00000112715	NA	NA	NA	predicted	0.779
diana_microt	MIMAT0022484	hsa-miR-5692a	VEGFA	7422	ENSG00000112715	NA	NA	NA	predicted	0.779
mirtarbase	MIMAT0022497	hsa-miR-5692b	VEGFA	7422	ENSG00000112715	PAR-CLIP	Functional MTI (Weak)	23446348	validated	NA
mirtarbase	MIMAT0022497	hsa-miR-5692b	VEGFA	7422	ENSG00000112715	PAR-CLIP		23446348	validated	NA
mirdb	MIMAT0022497	hsa-miR-5692b	VEGFA	7422	ENSG00000112715	NA	NA	NA	predicted	9191249
mirdb	MIMAT0022497	hsa-miR-5692b	VEGFA	7422	ENSG00000112715	NA	NA	NA	predicted	9175676
mirdb	MIMAT0022497	hsa-miR-5692b	VEGFA	7422	ENSG00000112715	NA	NA	NA	predicted	9172109
mirtarbase	MIMAT0022476	hsa-miR-5692c	VEGFA	7422	ENSG00000112715	PAR-CLIP	Functional MTI (Weak)	23446348	validated	NA
mirtarbase	MIMAT0022476	hsa-miR-5692c	VEGFA	7422	ENSG00000112715	PAR-CLIP		23446348	validated	NA
mirdb	MIMAT0022476	hsa-miR-5692c	VEGFA	7422	ENSG00000112715	NA	NA	NA	predicted	9191249
mirdb	MIMAT0022476	hsa-miR-5692c	VEGFA	7422	ENSG00000112715	NA	NA	NA	predicted	9175676
mirdb	MIMAT0022476	hsa-miR-5692c	VEGFA	7422	ENSG00000112715	NA	NA	NA	predicted	9172109
mirtarbase	MIMAT0022487	hsa-miR-5694	VEGFA	7422	ENSG00000112715	HITS-CLIP	Functional MTI (Weak)	23824327	validated	NA
mirtarbase	MIMAT0022487	hsa-miR-5694	VEGFA	7422	ENSG00000112715	HITS-CLIP		23824327	validated	NA
diana_microt	MIMAT0022500	hsa-miR-5706	VEGFA	7422	ENSG00000112715	NA	NA	NA	predicted	0.765
diana_microt	MIMAT0022500	hsa-miR-5706	VEGFA	7422	ENSG00000112715	NA	NA	NA	predicted	0.765
mirdb	MIMAT0022500	hsa-miR-5706	VEGFA	7422	ENSG00000112715	NA	NA	NA	predicted	9493492
mirdb	MIMAT0022500	hsa-miR-5706	VEGFA	7422	ENSG00000112715	NA	NA	NA	predicted	9239603
mirdb	MIMAT0022500	hsa-miR-5706	VEGFA	7422	ENSG00000112715	NA	NA	NA	predicted	9208782
mirdb	MIMAT0022500	hsa-miR-5706	VEGFA	7422	ENSG00000112715	NA	NA	NA	predicted	920264
tarbase	MIMAT0004795	hsa-miR-574-5p	VEGFA	7422	ENSG00000112715	PAR-CLIP//RNA-Seq	negative	26701625,32	validated	NA
pita	MIMAT0004795	hsa-miR-574-5p	VEGFA	7422	ENSG00000112715	NA	NA	NA	predicted	-9.91
pita	MIMAT0004795	hsa-miR-574-5p	VEGFA	7422	ENSG00000112715	NA	NA	NA	predicted	-15.74
mirtarbase	MIMAT0003241	hsa-miR-576-5p	VEGFA	7422	ENSG00000112715	PAR-CLIP	Functional MTI (Weak)	21572407	validated	NA
mirtarbase	MIMAT0003241	hsa-miR-576-5p	VEGFA	7422	ENSG00000112715	PAR-CLIP		21572407	validated	NA
elmmo	MIMAT0003241	hsa-miR-576-5p	VEGFA	7422	ENSG00000112715	NA	NA	NA	predicted	0.627
elmmo	MIMAT0003241	hsa-miR-576-5p	VEGFA	7422	ENSG00000112715	NA	NA	NA	predicted	0.627
miranda	MIMAT0003241	hsa-miR-576-5p	VEGFA	7422	ENSG00000112715	NA	NA	NA	predicted	-13236
miranda	MIMAT0003241	hsa-miR-576-5p	VEGFA	7422	ENSG00000112715	NA	NA	NA	predicted	-13423
miranda	MIMAT0003241	hsa-miR-576-5p	VEGFA	7422	ENSG00000112715	NA	NA	NA	predicted	-13425
miranda	MIMAT0003241	hsa-miR-576-5p	VEGFA	7422	ENSG00000112715	NA	NA	NA	predicted	-13436
mirdb	MIMAT0003241	hsa-miR-576-5p	VEGFA	7422	ENSG00000112715	NA	NA	NA	predicted	9151812
mirdb	MIMAT0003241	hsa-miR-576-5p	VEGFA	7422	ENSG00000112715	NA	NA	NA	predicted	9146409
mirdb	MIMAT0003241	hsa-miR-576-5p	VEGFA	7422	ENSG00000112715	NA	NA	NA	predicted	9145119
miranda	MIMAT0003243	hsa-miR-578	VEGFA	7422	ENSG00000112715	NA	NA	NA	predicted	-0.801
miranda	MIMAT0003243	hsa-miR-578	VEGFA	7422	ENSG00000112715	NA	NA	NA	predicted	-12908
miranda	MIMAT0003243	hsa-miR-578	VEGFA	7422	ENSG00000112715	NA	NA	NA	predicted	-13227
miranda	MIMAT0003243	hsa-miR-578	VEGFA	7422	ENSG00000112715	NA	NA	NA	predicted	-13232
miranda	MIMAT0003243	hsa-miR-578	VEGFA	7422	ENSG00000112715	NA	NA	NA	predicted	-1325
mirdb	MIMAT0003243	hsa-miR-578	VEGFA	7422	ENSG00000112715	NA	NA	NA	predicted	887026
mirdb	MIMAT0003243	hsa-miR-578	VEGFA	7422	ENSG00000112715	NA	NA	NA	predicted	886293
mirdb	MIMAT0003243	hsa-miR-578	VEGFA	7422	ENSG00000112715	NA	NA	NA	predicted	886118
elmmo	MIMAT0003244	hsa-miR-579-3p	VEGFA	7422	ENSG00000112715	NA	NA	NA	predicted	0.588
elmmo	MIMAT0003244	hsa-miR-579-3p	VEGFA	7422	ENSG00000112715	NA	NA	NA	predicted	0.588
mirtarbase	MIMAT0004801	hsa-miR-590-3p	VEGFA	7422	ENSG00000112715	Luciferase reporter assay//qRT-PCR//ELISA		32277427	validated	NA
elmmo	MIMAT0004801	hsa-miR-590-3p	VEGFA	7422	ENSG00000112715	NA	NA	NA	predicted	0.409
elmmo	MIMAT0004801	hsa-miR-590-3p	VEGFA	7422	ENSG00000112715	NA	NA	NA	predicted	0.409
miranda	MIMAT0004801	hsa-miR-590-3p	VEGFA	7422	ENSG00000112715	NA	NA	NA	predicted	-0.8717
miranda	MIMAT0004801	hsa-miR-590-3p	VEGFA	7422	ENSG00000112715	NA	NA	NA	predicted	-10316
miranda	MIMAT0004801	hsa-miR-590-3p	VEGFA	7422	ENSG00000112715	NA	NA	NA	predicted	-10342
miranda	MIMAT0004801	hsa-miR-590-3p	VEGFA	7422	ENSG00000112715	NA	NA	NA	predicted	-1045
pita	MIMAT0004801	hsa-miR-590-3p	VEGFA	7422	ENSG00000112715	NA	NA	NA	predicted	-7.32
mirtarbase	MIMAT0026620	hsa-miR-598-5p	VEGFA	7422	ENSG00000112715	PAR-CLIP	Functional MTI (Weak)	23592263	validated	NA
mirtarbase	MIMAT0026620	hsa-miR-598-5p	VEGFA	7422	ENSG00000112715	PAR-CLIP	Functional MTI (Weak)	24398324	validated	NA
mirtarbase	MIMAT0026620	hsa-miR-598-5p	VEGFA	7422	ENSG00000112715	PAR-CLIP	Functional MTI (Weak)	23446348	validated	NA
mirtarbase	MIMAT0026620	hsa-miR-598-5p	VEGFA	7422	ENSG00000112715	PAR-CLIP	Functional MTI (Weak)	22012620	validated	NA
mirtarbase	MIMAT0026620	hsa-miR-598-5p	VEGFA	7422	ENSG00000112715	PAR-CLIP//HITS-CLIP	Functional MTI (Weak)	21572407	validated	NA
mirtarbase	MIMAT0026620	hsa-miR-598-5p	VEGFA	7422	ENSG00000112715	PAR-CLIP	Functional MTI (Weak)	20371350	validated	NA
mirtarbase	MIMAT0026620	hsa-miR-598-5p	VEGFA	7422	ENSG00000112715	PAR-CLIP//HITS-CLIP		23592263	validated	NA
mirtarbase	MIMAT0026620	hsa-miR-598-5p	VEGFA	7422	ENSG00000112715	PAR-CLIP//HITS-CLIP		20371350	validated	NA
mirtarbase	MIMAT0026620	hsa-miR-598-5p	VEGFA	7422	ENSG00000112715	PAR-CLIP//HITS-CLIP		22012620	validated	NA
mirtarbase	MIMAT0026620	hsa-miR-598-5p	VEGFA	7422	ENSG00000112715	PAR-CLIP//HITS-CLIP		24398324	validated	NA
mirtarbase	MIMAT0026620	hsa-miR-598-5p	VEGFA	7422	ENSG00000112715	PAR-CLIP//HITS-CLIP		23446348	validated	NA
mirtarbase	MIMAT0026620	hsa-miR-598-5p	VEGFA	7422	ENSG00000112715	PAR-CLIP//HITS-CLIP		21572407	validated	NA
tarbase	MIMAT0026620	hsa-miR-598-5p	VEGFA	7422	ENSG00000112715	PAR-CLIP	negative	22100165	validated	NA
mirtarbase	MIMAT0003271	hsa-miR-603	VEGFA	7422	ENSG00000112715	PAR-CLIP//HITS-CLIP	Functional MTI (Weak)	21572407	validated	NA
mirtarbase	MIMAT0003271	hsa-miR-603	VEGFA	7422	ENSG00000112715	PAR-CLIP//HITS-CLIP		21572407	validated	NA
elmmo	MIMAT0003271	hsa-miR-603	VEGFA	7422	ENSG00000112715	NA	NA	NA	predicted	0.427
elmmo	MIMAT0003271	hsa-miR-603	VEGFA	7422	ENSG00000112715	NA	NA	NA	predicted	0.427
mirdb	MIMAT0023708	hsa-miR-6083	VEGFA	7422	ENSG00000112715	NA	NA	NA	predicted	8,46E+14
mirdb	MIMAT0023708	hsa-miR-6083	VEGFA	7422	ENSG00000112715	NA	NA	NA	predicted	8,43E+14
mirdb	MIMAT0023708	hsa-miR-6083	VEGFA	7422	ENSG00000112715	NA	NA	NA	predicted	8,42E+14
pictar	MIMAT0024613	hsa-miR-6129	VEGFA	7422	ENSG00000112715	NA	NA	NA	predicted	33552
pictar	MIMAT0024613	hsa-miR-6129	VEGFA	7422	ENSG00000112715	NA	NA	NA	predicted	33525
pictar	MIMAT0024613	hsa-miR-6129	VEGFA	7422	ENSG00000112715	NA	NA	NA	predicted	283817
elmmo	MIMAT0003281	hsa-miR-613	VEGFA	7422	ENSG00000112715	NA	NA	NA	predicted	0.803
elmmo	MIMAT0003281	hsa-miR-613	VEGFA	7422	ENSG00000112715	NA	NA	NA	predicted	0.803
pita	MIMAT0003281	hsa-miR-613	VEGFA	7422	ENSG00000112715	NA	NA	NA	predicted	-7.25
pictar	MIMAT0003302	hsa-miR-632	VEGFA	7422	ENSG00000112715	NA	NA	NA	predicted	200288
pictar	MIMAT0003302	hsa-miR-632	VEGFA	7422	ENSG00000112715	NA	NA	NA	predicted	196425
pictar	MIMAT0003302	hsa-miR-632	VEGFA	7422	ENSG00000112715	NA	NA	NA	predicted	195157
miranda	MIMAT0003303	hsa-miR-633	VEGFA	7422	ENSG00000112715	NA	NA	NA	predicted	-11966
miranda	MIMAT0003303	hsa-miR-633	VEGFA	7422	ENSG00000112715	NA	NA	NA	predicted	-12643
miranda	MIMAT0003303	hsa-miR-633	VEGFA	7422	ENSG00000112715	NA	NA	NA	predicted	-12653
miranda	MIMAT0003303	hsa-miR-633	VEGFA	7422	ENSG00000112715	NA	NA	NA	predicted	-12693
pita	MIMAT0003307	hsa-miR-637	VEGFA	7422	ENSG00000112715	NA	NA	NA	predicted	-7.85
pita	MIMAT0003307	hsa-miR-637	VEGFA	7422	ENSG00000112715	NA	NA	NA	predicted	-18.56
mirtarbase	MIMAT0003316	hsa-miR-646	VEGFA	7422	ENSG00000112715	PAR-CLIP	Functional MTI (Weak)	23592263	validated	NA
mirtarbase	MIMAT0003316	hsa-miR-646	VEGFA	7422	ENSG00000112715	PAR-CLIP	Functional MTI (Weak)	24398324	validated	NA
mirtarbase	MIMAT0003316	hsa-miR-646	VEGFA	7422	ENSG00000112715	PAR-CLIP	Functional MTI (Weak)	23446348	validated	NA
mirtarbase	MIMAT0003316	hsa-miR-646	VEGFA	7422	ENSG00000112715	PAR-CLIP	Functional MTI (Weak)	22012620	validated	NA
mirtarbase	MIMAT0003316	hsa-miR-646	VEGFA	7422	ENSG00000112715	PAR-CLIP//HITS-CLIP	Functional MTI (Weak)	21572407	validated	NA
mirtarbase	MIMAT0003316	hsa-miR-646	VEGFA	7422	ENSG00000112715	PAR-CLIP	Functional MTI (Weak)	20371350	validated	NA
mirtarbase	MIMAT0003316	hsa-miR-646	VEGFA	7422	ENSG00000112715	PAR-CLIP//HITS-CLIP//luciferasereporterassay//westernblotting//qrt-pcr		32782496	validated	NA
mirtarbase	MIMAT0003316	hsa-miR-646	VEGFA	7422	ENSG00000112715	PAR-CLIP//HITS-CLIP//luciferasereporterassay//westernblotting//qrt-pcr		24398324	validated	NA
mirtarbase	MIMAT0003316	hsa-miR-646	VEGFA	7422	ENSG00000112715	PAR-CLIP//HITS-CLIP//luciferasereporterassay//westernblotting//qrt-pcr		22012620	validated	NA
mirtarbase	MIMAT0003316	hsa-miR-646	VEGFA	7422	ENSG00000112715	PAR-CLIP//HITS-CLIP//luciferasereporterassay//westernblotting//qrt-pcr		23592263	validated	NA
mirtarbase	MIMAT0003316	hsa-miR-646	VEGFA	7422	ENSG00000112715	PAR-CLIP//HITS-CLIP//luciferasereporterassay//westernblotting//qrt-pcr		21572407	validated	NA
mirtarbase	MIMAT0003316	hsa-miR-646	VEGFA	7422	ENSG00000112715	PAR-CLIP//HITS-CLIP//luciferasereporterassay//westernblotting//qrt-pcr		23446348	validated	NA
mirtarbase	MIMAT0003316	hsa-miR-646	VEGFA	7422	ENSG00000112715	PAR-CLIP//HITS-CLIP//luciferasereporterassay//westernblotting//qrt-pcr		20371350	validated	NA
pita	MIMAT0003316	hsa-miR-646	VEGFA	7422	ENSG00000112715	NA	NA	NA	predicted	-9.86
miranda	MIMAT0003321	hsa-miR-651-5p	VEGFA	7422	ENSG00000112715	NA	NA	NA	predicted	-1038
miranda	MIMAT0003321	hsa-miR-651-5p	VEGFA	7422	ENSG00000112715	NA	NA	NA	predicted	-11573
miranda	MIMAT0003321	hsa-miR-651-5p	VEGFA	7422	ENSG00000112715	NA	NA	NA	predicted	-11591
miranda	MIMAT0003321	hsa-miR-651-5p	VEGFA	7422	ENSG00000112715	NA	NA	NA	predicted	-11667
tarbase	MIMAT0003322	hsa-miR-652-3p	VEGFA	7422	ENSG00000112715	PAR-CLIP//HITS-CLIP	negative	22100165,22100165,22291592,22291592,22291592,22291592,23446348,23592263,24398324,26061048	validated	NA
pita	MIMAT0003322	hsa-miR-652-3p	VEGFA	7422	ENSG00000112715	NA	NA	NA	predicted	-13.23
tarbase	MIMAT0004814	hsa-miR-654-3p	VEGFA	7422	ENSG00000112715	HITS-CLIP	negative	23313552	validated	NA
pita	MIMAT0004814	hsa-miR-654-3p	VEGFA	7422	ENSG00000112715	NA	NA	NA	predicted	-8.79
elmmo	MIMAT0003331	hsa-miR-655-3p	VEGFA	7422	ENSG00000112715	NA	NA	NA	predicted	0.771
elmmo	MIMAT0003331	hsa-miR-655-3p	VEGFA	7422	ENSG00000112715	NA	NA	NA	predicted	0.771
miranda	MIMAT0003331	hsa-miR-655-3p	VEGFA	7422	ENSG00000112715	NA	NA	NA	predicted	-12866
miranda	MIMAT0003331	hsa-miR-655-3p	VEGFA	7422	ENSG00000112715	NA	NA	NA	predicted	-13202
miranda	MIMAT0003331	hsa-miR-655-3p	VEGFA	7422	ENSG00000112715	NA	NA	NA	predicted	-13207
miranda	MIMAT0003331	hsa-miR-655-3p	VEGFA	7422	ENSG00000112715	NA	NA	NA	predicted	-13226
mirdb	MIMAT0003331	hsa-miR-655-3p	VEGFA	7422	ENSG00000112715	NA	NA	NA	predicted	881359
mirdb	MIMAT0003331	hsa-miR-655-3p	VEGFA	7422	ENSG00000112715	NA	NA	NA	predicted	880665
mirdb	MIMAT0003331	hsa-miR-655-3p	VEGFA	7422	ENSG00000112715	NA	NA	NA	predicted	880499
targetscan	MIMAT0003331	hsa-miR-655-3p	VEGFA	7422	ENSG00000112715	NA	NA	NA	predicted	-0.3
elmmo	MIMAT0003332	hsa-miR-656-3p	VEGFA	7422	ENSG00000112715	NA	NA	NA	predicted	0.649
elmmo	MIMAT0003332	hsa-miR-656-3p	VEGFA	7422	ENSG00000112715	NA	NA	NA	predicted	0.649
miranda	MIMAT0003332	hsa-miR-656-3p	VEGFA	7422	ENSG00000112715	NA	NA	NA	predicted	-0.923
miranda	MIMAT0003332	hsa-miR-656-3p	VEGFA	7422	ENSG00000112715	NA	NA	NA	predicted	-10719
miranda	MIMAT0003332	hsa-miR-656-3p	VEGFA	7422	ENSG00000112715	NA	NA	NA	predicted	-10744
miranda	MIMAT0003332	hsa-miR-656-3p	VEGFA	7422	ENSG00000112715	NA	NA	NA	predicted	-10842
miranda	MIMAT0003332	hsa-miR-656-3p	VEGFA	7422	ENSG00000112715	NA	NA	NA	predicted	-11543
miranda	MIMAT0003332	hsa-miR-656-3p	VEGFA	7422	ENSG00000112715	NA	NA	NA	predicted	-12369
miranda	MIMAT0003332	hsa-miR-656-3p	VEGFA	7422	ENSG00000112715	NA	NA	NA	predicted	-12381
miranda	MIMAT0003332	hsa-miR-656-3p	VEGFA	7422	ENSG00000112715	NA	NA	NA	predicted	-12431
mirtarbase	MIMAT0022711	hsa-miR-660-3p	VEGFA	7422	ENSG00000112715	HITS-CLIP	Functional MTI (Weak)	23824327	validated	NA
mirtarbase	MIMAT0022711	hsa-miR-660-3p	VEGFA	7422	ENSG00000112715	HITS-CLIP		23824327	validated	NA
mirtarbase	MIMAT0010357	hsa-miR-670-5p	VEGFA	7422	ENSG00000112715	HITS-CLIP	Functional MTI (Weak)	23824327	validated	NA
mirtarbase	MIMAT0010357	hsa-miR-670-5p	VEGFA	7422	ENSG00000112715	HITS-CLIP		23824327	validated	NA
mirtarbase	MIMAT0027391	hsa-miR-6745	VEGFA	7422	ENSG00000112715	PAR-CLIP	Functional MTI (Weak)	23446348	validated	NA
mirtarbase	MIMAT0027391	hsa-miR-6745	VEGFA	7422	ENSG00000112715	PAR-CLIP		23446348	validated	NA
mirtarbase	MIMAT0027396	hsa-miR-6748-5p	VEGFA	7422	ENSG00000112715	PAR-CLIP	Functional MTI (Weak)	23446348	validated	NA
mirtarbase	MIMAT0027396	hsa-miR-6748-5p	VEGFA	7422	ENSG00000112715	PAR-CLIP		23446348	validated	NA
mirdb	MIMAT0027396	hsa-miR-6748-5p	VEGFA	7422	ENSG00000112715	NA	NA	NA	predicted	87535933718
mirdb	MIMAT0027396	hsa-miR-6748-5p	VEGFA	7422	ENSG00000112715	NA	NA	NA	predicted	8,73E+11
mirdb	MIMAT0027396	hsa-miR-6748-5p	VEGFA	7422	ENSG00000112715	NA	NA	NA	predicted	87196787686
mirtarbase	MIMAT0027412	hsa-miR-6756-5p	VEGFA	7422	ENSG00000112715	PAR-CLIP	Functional MTI (Weak)	23446348	validated	NA
mirtarbase	MIMAT0027412	hsa-miR-6756-5p	VEGFA	7422	ENSG00000112715	PAR-CLIP		23446348	validated	NA
mirtarbase	MIMAT0027418	hsa-miR-6759-5p	VEGFA	7422	ENSG00000112715	PAR-CLIP	Functional MTI (Weak)	23446348	validated	NA
mirtarbase	MIMAT0027418	hsa-miR-6759-5p	VEGFA	7422	ENSG00000112715	PAR-CLIP		23446348	validated	NA
mirtarbase	MIMAT0027432	hsa-miR-6766-5p	VEGFA	7422	ENSG00000112715	PAR-CLIP	Functional MTI (Weak)	23446348	validated	NA
mirtarbase	MIMAT0027432	hsa-miR-6766-5p	VEGFA	7422	ENSG00000112715	PAR-CLIP		23446348	validated	NA
mirtarbase	MIMAT0027438	hsa-miR-6769a-5p	VEGFA	7422	ENSG00000112715	PAR-CLIP	Functional MTI (Weak)	23446348	validated	NA
mirtarbase	MIMAT0027438	hsa-miR-6769a-5p	VEGFA	7422	ENSG00000112715	PAR-CLIP		23446348	validated	NA
mirtarbase	MIMAT0027620	hsa-miR-6769b-5p	VEGFA	7422	ENSG00000112715	PAR-CLIP	Functional MTI (Weak)	23446348	validated	NA
mirtarbase	MIMAT0027620	hsa-miR-6769b-5p	VEGFA	7422	ENSG00000112715	PAR-CLIP		23446348	validated	NA
mirtarbase	MIMAT0027486	hsa-miR-6793-5p	VEGFA	7422	ENSG00000112715	PAR-CLIP	Functional MTI (Weak)	23446348	validated	NA
mirtarbase	MIMAT0027486	hsa-miR-6793-5p	VEGFA	7422	ENSG00000112715	PAR-CLIP		23446348	validated	NA
mirtarbase	MIMAT0027578	hsa-miR-6838-5p	VEGFA	7422	ENSG00000112715	PAR-CLIP	Functional MTI (Weak)	23592263	validated	NA
mirtarbase	MIMAT0027578	hsa-miR-6838-5p	VEGFA	7422	ENSG00000112715	PAR-CLIP	Functional MTI (Weak)	24398324	validated	NA
mirtarbase	MIMAT0027578	hsa-miR-6838-5p	VEGFA	7422	ENSG00000112715	PAR-CLIP	Functional MTI (Weak)	23446348	validated	NA
mirtarbase	MIMAT0027578	hsa-miR-6838-5p	VEGFA	7422	ENSG00000112715	PAR-CLIP	Functional MTI (Weak)	22012620	validated	NA
mirtarbase	MIMAT0027578	hsa-miR-6838-5p	VEGFA	7422	ENSG00000112715	PAR-CLIP//HITS-CLIP	Functional MTI (Weak)	21572407	validated	NA
mirtarbase	MIMAT0027578	hsa-miR-6838-5p	VEGFA	7422	ENSG00000112715	PAR-CLIP	Functional MTI (Weak)	20371350	validated	NA
mirtarbase	MIMAT0027578	hsa-miR-6838-5p	VEGFA	7422	ENSG00000112715	PAR-CLIP//HITS-CLIP		21572407	validated	NA
mirtarbase	MIMAT0027578	hsa-miR-6838-5p	VEGFA	7422	ENSG00000112715	PAR-CLIP//HITS-CLIP		24398324	validated	NA
mirtarbase	MIMAT0027578	hsa-miR-6838-5p	VEGFA	7422	ENSG00000112715	PAR-CLIP//HITS-CLIP		23592263	validated	NA
mirtarbase	MIMAT0027578	hsa-miR-6838-5p	VEGFA	7422	ENSG00000112715	PAR-CLIP//HITS-CLIP		23446348	validated	NA
mirtarbase	MIMAT0027578	hsa-miR-6838-5p	VEGFA	7422	ENSG00000112715	PAR-CLIP//HITS-CLIP		20371350	validated	NA
mirtarbase	MIMAT0027578	hsa-miR-6838-5p	VEGFA	7422	ENSG00000112715	PAR-CLIP//HITS-CLIP		22012620	validated	NA
mirdb	MIMAT0027578	hsa-miR-6838-5p	VEGFA	7422	ENSG00000112715	NA	NA	NA	predicted	9408754
mirdb	MIMAT0027578	hsa-miR-6838-5p	VEGFA	7422	ENSG00000112715	NA	NA	NA	predicted	9137796
mirdb	MIMAT0027578	hsa-miR-6838-5p	VEGFA	7422	ENSG00000112715	NA	NA	NA	predicted	9118099
mirdb	MIMAT0027578	hsa-miR-6838-5p	VEGFA	7422	ENSG00000112715	NA	NA	NA	predicted	9113689
targetscan	MIMAT0027578	hsa-miR-6838-5p	VEGFA	7422	ENSG00000112715	NA	NA	NA	predicted	-0.531
mirdb	MIMAT0027580	hsa-miR-6839-5p	VEGFA	7422	ENSG00000112715	NA	NA	NA	predicted	9266544
mirdb	MIMAT0027580	hsa-miR-6839-5p	VEGFA	7422	ENSG00000112715	NA	NA	NA	predicted	88911
mirdb	MIMAT0027580	hsa-miR-6839-5p	VEGFA	7422	ENSG00000112715	NA	NA	NA	predicted	884226
mirdb	MIMAT0027580	hsa-miR-6839-5p	VEGFA	7422	ENSG00000112715	NA	NA	NA	predicted	883282
mirdb	MIMAT0027589	hsa-miR-6844	VEGFA	7422	ENSG00000112715	NA	NA	NA	predicted	86563
mirdb	MIMAT0027589	hsa-miR-6844	VEGFA	7422	ENSG00000112715	NA	NA	NA	predicted	865043
mirdb	MIMAT0027589	hsa-miR-6844	VEGFA	7422	ENSG00000112715	NA	NA	NA	predicted	864902
mirdb	MIMAT0027604	hsa-miR-6852-5p	VEGFA	7422	ENSG00000112715	NA	NA	NA	predicted	9,43E+13
mirdb	MIMAT0027604	hsa-miR-6852-5p	VEGFA	7422	ENSG00000112715	NA	NA	NA	predicted	9,38E+14
mirdb	MIMAT0027604	hsa-miR-6852-5p	VEGFA	7422	ENSG00000112715	NA	NA	NA	predicted	9,34E+14
mirdb	MIMAT0027604	hsa-miR-6852-5p	VEGFA	7422	ENSG00000112715	NA	NA	NA	predicted	9,33E+14
mirtarbase	MIMAT0027641	hsa-miR-6870-3p	VEGFA	7422	ENSG00000112715	HITS-CLIP	Functional MTI (Weak)	23824327	validated	NA
mirtarbase	MIMAT0027641	hsa-miR-6870-3p	VEGFA	7422	ENSG00000112715	HITS-CLIP		23824327	validated	NA
mirtarbase	MIMAT0027643	hsa-miR-6871-3p	VEGFA	7422	ENSG00000112715	PAR-CLIP	Functional MTI (Weak)	23592263	validated	NA
mirtarbase	MIMAT0027643	hsa-miR-6871-3p	VEGFA	7422	ENSG00000112715	PAR-CLIP	Functional MTI (Weak)	21572407	validated	NA
mirtarbase	MIMAT0027643	hsa-miR-6871-3p	VEGFA	7422	ENSG00000112715	PAR-CLIP	Functional MTI (Weak)	20371350	validated	NA
mirtarbase	MIMAT0027643	hsa-miR-6871-3p	VEGFA	7422	ENSG00000112715	PAR-CLIP		20371350	validated	NA
mirtarbase	MIMAT0027643	hsa-miR-6871-3p	VEGFA	7422	ENSG00000112715	PAR-CLIP		23592263	validated	NA
mirtarbase	MIMAT0027643	hsa-miR-6871-3p	VEGFA	7422	ENSG00000112715	PAR-CLIP		21572407	validated	NA
mirtarbase	MIMAT0004553	hsa-miR-7-1-3p	VEGFA	7422	ENSG00000112715	PAR-CLIP	Functional MTI (Weak)	23592263	validated	NA
mirtarbase	MIMAT0004553	hsa-miR-7-1-3p	VEGFA	7422	ENSG00000112715	PAR-CLIP	Functional MTI (Weak)	21572407	validated	NA
mirtarbase	MIMAT0004553	hsa-miR-7-1-3p	VEGFA	7422	ENSG00000112715	PAR-CLIP	Functional MTI (Weak)	20371350	validated	NA
mirtarbase	MIMAT0004553	hsa-miR-7-1-3p	VEGFA	7422	ENSG00000112715	PAR-CLIP		21572407	validated	NA
mirtarbase	MIMAT0004553	hsa-miR-7-1-3p	VEGFA	7422	ENSG00000112715	PAR-CLIP		20371350	validated	NA
mirtarbase	MIMAT0004553	hsa-miR-7-1-3p	VEGFA	7422	ENSG00000112715	PAR-CLIP		23592263	validated	NA
elmmo	MIMAT0004553	hsa-miR-7-1-3p	VEGFA	7422	ENSG00000112715	NA	NA	NA	predicted	0.553
elmmo	MIMAT0004553	hsa-miR-7-1-3p	VEGFA	7422	ENSG00000112715	NA	NA	NA	predicted	0.553
miranda	MIMAT0004553	hsa-miR-7-1-3p	VEGFA	7422	ENSG00000112715	NA	NA	NA	predicted	-13348
miranda	MIMAT0004553	hsa-miR-7-1-3p	VEGFA	7422	ENSG00000112715	NA	NA	NA	predicted	-13488
miranda	MIMAT0004553	hsa-miR-7-1-3p	VEGFA	7422	ENSG00000112715	NA	NA	NA	predicted	-1349
miranda	MIMAT0004553	hsa-miR-7-1-3p	VEGFA	7422	ENSG00000112715	NA	NA	NA	predicted	-13498
mirdb	MIMAT0004553	hsa-miR-7-1-3p	VEGFA	7422	ENSG00000112715	NA	NA	NA	predicted	9403072
mirdb	MIMAT0004553	hsa-miR-7-1-3p	VEGFA	7422	ENSG00000112715	NA	NA	NA	predicted	9402011
mirdb	MIMAT0004553	hsa-miR-7-1-3p	VEGFA	7422	ENSG00000112715	NA	NA	NA	predicted	9380951
mirtarbase	MIMAT0012735	hsa-miR-718	VEGFA	7422	ENSG00000112715	Luciferase reporter assay//Western blot	Functional MTI	24815691	validated	NA
mirtarbase	MIMAT0012735	hsa-miR-718	VEGFA	7422	ENSG00000112715	Luciferase reporter assay//Western blot		24815691	validated	NA
mirtarbase	MIMAT0004554	hsa-miR-7-2-3p	VEGFA	7422	ENSG00000112715	PAR-CLIP	Functional MTI (Weak)	23592263	validated	NA
mirtarbase	MIMAT0004554	hsa-miR-7-2-3p	VEGFA	7422	ENSG00000112715	PAR-CLIP	Functional MTI (Weak)	21572407	validated	NA
mirtarbase	MIMAT0004554	hsa-miR-7-2-3p	VEGFA	7422	ENSG00000112715	PAR-CLIP	Functional MTI (Weak)	20371350	validated	NA
mirtarbase	MIMAT0004554	hsa-miR-7-2-3p	VEGFA	7422	ENSG00000112715	PAR-CLIP		20371350	validated	NA
mirtarbase	MIMAT0004554	hsa-miR-7-2-3p	VEGFA	7422	ENSG00000112715	PAR-CLIP		23592263	validated	NA
mirtarbase	MIMAT0004554	hsa-miR-7-2-3p	VEGFA	7422	ENSG00000112715	PAR-CLIP		21572407	validated	NA
elmmo	MIMAT0004554	hsa-miR-7-2-3p	VEGFA	7422	ENSG00000112715	NA	NA	NA	predicted	0.553
elmmo	MIMAT0004554	hsa-miR-7-2-3p	VEGFA	7422	ENSG00000112715	NA	NA	NA	predicted	0.553
miranda	MIMAT0004554	hsa-miR-7-2-3p	VEGFA	7422	ENSG00000112715	NA	NA	NA	predicted	-11673
miranda	MIMAT0004554	hsa-miR-7-2-3p	VEGFA	7422	ENSG00000112715	NA	NA	NA	predicted	-12454
miranda	MIMAT0004554	hsa-miR-7-2-3p	VEGFA	7422	ENSG00000112715	NA	NA	NA	predicted	-12465
miranda	MIMAT0004554	hsa-miR-7-2-3p	VEGFA	7422	ENSG00000112715	NA	NA	NA	predicted	-12512
miranda	MIMAT0004554	hsa-miR-7-2-3p	VEGFA	7422	ENSG00000112715	NA	NA	NA	predicted	-13345
miranda	MIMAT0004554	hsa-miR-7-2-3p	VEGFA	7422	ENSG00000112715	NA	NA	NA	predicted	-13486
miranda	MIMAT0004554	hsa-miR-7-2-3p	VEGFA	7422	ENSG00000112715	NA	NA	NA	predicted	-13488
miranda	MIMAT0004554	hsa-miR-7-2-3p	VEGFA	7422	ENSG00000112715	NA	NA	NA	predicted	-13496
mirdb	MIMAT0004554	hsa-miR-7-2-3p	VEGFA	7422	ENSG00000112715	NA	NA	NA	predicted	9403072
mirdb	MIMAT0004554	hsa-miR-7-2-3p	VEGFA	7422	ENSG00000112715	NA	NA	NA	predicted	9402011
mirdb	MIMAT0004554	hsa-miR-7-2-3p	VEGFA	7422	ENSG00000112715	NA	NA	NA	predicted	9380951
mirtarbase	MIMAT0033692	hsa-miR-8485	VEGFA	7422	ENSG00000112715	PAR-CLIP//HITS-CLIP	Functional MTI (Weak)	21572407	validated	NA
mirtarbase	MIMAT0033692	hsa-miR-8485	VEGFA	7422	ENSG00000112715	PAR-CLIP//HITS-CLIP		21572407	validated	NA
mirdb	MIMAT0033692	hsa-miR-8485	VEGFA	7422	ENSG00000112715	NA	NA	NA	predicted	9,53E+14
mirdb	MIMAT0033692	hsa-miR-8485	VEGFA	7422	ENSG00000112715	NA	NA	NA	predicted	9,42E+14
mirdb	MIMAT0033692	hsa-miR-8485	VEGFA	7422	ENSG00000112715	NA	NA	NA	predicted	9,41E+14
mirdb	MIMAT0033692	hsa-miR-8485	VEGFA	7422	ENSG00000112715	NA	NA	NA	predicted	9,41E+14
tarbase	MIMAT0004925	hsa-miR-876-3p	VEGFA	7422	ENSG00000112715	HITS-CLIP	negative	24389009,3	validated	NA
pita	MIMAT0004925	hsa-miR-876-3p	VEGFA	7422	ENSG00000112715	NA	NA	NA	predicted	-8.58
mirdb	MIMAT0004950	hsa-miR-877-3p	VEGFA	7422	ENSG00000112715	NA	NA	NA	predicted	9,51E+11
mirdb	MIMAT0004950	hsa-miR-877-3p	VEGFA	7422	ENSG00000112715	NA	NA	NA	predicted	9,12E+11
mirdb	MIMAT0004950	hsa-miR-877-3p	VEGFA	7422	ENSG00000112715	NA	NA	NA	predicted	9,09E+11
mirdb	MIMAT0004950	hsa-miR-877-3p	VEGFA	7422	ENSG00000112715	NA	NA	NA	predicted	90813561232
mirtarbase	MIMAT0004948	hsa-miR-885-3p	VEGFA	7422	ENSG00000112715	qRT-PCR		31776299	validated	NA
tarbase	MIMAT0004948	hsa-miR-885-3p	VEGFA	7422	ENSG00000112715	HITS-CLIP	negative	24389009	validated	NA
diana_microt	MIMAT0004921	hsa-miR-889-3p	VEGFA	7422	ENSG00000112715	NA	NA	NA	predicted	0.784
diana_microt	MIMAT0004921	hsa-miR-889-3p	VEGFA	7422	ENSG00000112715	NA	NA	NA	predicted	0.784
elmmo	MIMAT0004921	hsa-miR-889-3p	VEGFA	7422	ENSG00000112715	NA	NA	NA	predicted	0.65
elmmo	MIMAT0004921	hsa-miR-889-3p	VEGFA	7422	ENSG00000112715	NA	NA	NA	predicted	0.65
miranda	MIMAT0004921	hsa-miR-889-3p	VEGFA	7422	ENSG00000112715	NA	NA	NA	predicted	-0.9859
miranda	MIMAT0004921	hsa-miR-889-3p	VEGFA	7422	ENSG00000112715	NA	NA	NA	predicted	-11195
miranda	MIMAT0004921	hsa-miR-889-3p	VEGFA	7422	ENSG00000112715	NA	NA	NA	predicted	-11216
miranda	MIMAT0004921	hsa-miR-889-3p	VEGFA	7422	ENSG00000112715	NA	NA	NA	predicted	-11302
miranda	MIMAT0004972	hsa-miR-922	VEGFA	7422	ENSG00000112715	NA	NA	NA	predicted	-11042
miranda	MIMAT0004972	hsa-miR-922	VEGFA	7422	ENSG00000112715	NA	NA	NA	predicted	-12127
miranda	MIMAT0004972	hsa-miR-922	VEGFA	7422	ENSG00000112715	NA	NA	NA	predicted	-12143
miranda	MIMAT0004972	hsa-miR-922	VEGFA	7422	ENSG00000112715	NA	NA	NA	predicted	-12208
mirecords	MIMAT0000093	hsa-miR-93-5p	VEGFA	7422	ENSG00000112715	ELISA		18320040	validated	NA
mirtarbase	MIMAT0000093	hsa-miR-93-5p	VEGFA	7422	ENSG00000112715	ELISA//Luciferase reporter assay	Functional MTI	18320040	validated	NA
mirtarbase	MIMAT0000093	hsa-miR-93-5p	VEGFA	7422	ENSG00000112715	Luciferase reporter assay//qRT-PCR//Western blot	Functional MTI	26175939	validated	NA
mirtarbase	MIMAT0000093	hsa-miR-93-5p	VEGFA	7422	ENSG00000112715	ELISA//Luciferase reporter assay//Other		18320040	validated	NA
mirtarbase	MIMAT0000093	hsa-miR-93-5p	VEGFA	7422	ENSG00000112715	ELISA//Luciferase reporter assay//Other		26175939	validated	NA
tarbase	MIMAT0000093	hsa-miR-93-5p	VEGFA	7422	ENSG00000112715	PAR-CLIP//HITS-CLIP//qCLASH//Luciferase Reporter Assay	negative	21572407,22927820,22927820,23824327,24038734,24038734,24374217,24906430,27150721,28735896,33406413,33406413,34031238,34914716,18320040	validated	NA
elmmo	MIMAT0000093	hsa-miR-93-5p	VEGFA	7422	ENSG00000112715	NA	NA	NA	predicted	0.837
elmmo	MIMAT0000093	hsa-miR-93-5p	VEGFA	7422	ENSG00000112715	NA	NA	NA	predicted	0.837
pita	MIMAT0000093	hsa-miR-93-5p	VEGFA	7422	ENSG00000112715	NA	NA	NA	predicted	-9.93
tarbase	MIMAT0004985	hsa-miR-942-5p	VEGFA	7422	ENSG00000112715	PAR-CLIP	negative	27292025	validated	NA
miranda	MIMAT0004985	hsa-miR-942-5p	VEGFA	7422	ENSG00000112715	NA	NA	NA	predicted	-10567
elmmo	MIMAT0004987	hsa-miR-944	VEGFA	7422	ENSG00000112715	NA	NA	NA	predicted	0.697
elmmo	MIMAT0004987	hsa-miR-944	VEGFA	7422	ENSG00000112715	NA	NA	NA	predicted	0.697
mirtarbase	MIMAT0026473	hsa-miR-95-5p	VEGFA	7422	ENSG00000112715	PAR-CLIP	Functional MTI (Weak)	23592263	validated	NA
mirtarbase	MIMAT0026473	hsa-miR-95-5p	VEGFA	7422	ENSG00000112715	PAR-CLIP	Functional MTI (Weak)	21572407	validated	NA
mirtarbase	MIMAT0026473	hsa-miR-95-5p	VEGFA	7422	ENSG00000112715	PAR-CLIP	Functional MTI (Weak)	20371350	validated	NA
mirtarbase	MIMAT0026473	hsa-miR-95-5p	VEGFA	7422	ENSG00000112715	PAR-CLIP		20371350	validated	NA
mirtarbase	MIMAT0026473	hsa-miR-95-5p	VEGFA	7422	ENSG00000112715	PAR-CLIP		23592263	validated	NA
mirtarbase	MIMAT0026473	hsa-miR-95-5p	VEGFA	7422	ENSG00000112715	PAR-CLIP		21572407	validated	NA
mirtarbase	MIMAT0000441	hsa-miR-9-5p	VEGFA	7422	ENSG00000112715	qRT-PCR
mirtarbase	MIMAT0000441	hsa-miR-9-5p	VEGFA	7422	ENSG00000112715	qRT-PCR
tarbase	MIMAT0000441	hsa-miR-9-5p	VEGFA	7422	ENSG00000112715	qPCR//Other	positive	20173740,2	validated	NA
