# Supplementary material for: Loss of miRNA-Mediated VEGFA Regulation by SNP-Induced Impairment: A Bioinformatic Analysis in Diabetic Complications
Source: Biomedicines. 2025 May 14;13(5):1192. doi: 10.3390/biomedicines13051192 (PMC12109573; doi:10.3390/biomedicines13051192)
Supplement: Supplementary file 1 [file biomedicines-13-01192-s001.zip › Table S6 -.csv]

Database	Population	Sample Size	ALT Frequency
gnomAD v4 - Exomes	Global	333640	9e-05
gnomAD v4 - Exomes	American	30726	0.00036
gnomAD v4 - Exomes	European	203122	9.4e-05
gnomAD v4 - Genomes	Global	149046	0.000141
gnomAD v4 - Genomes	American	15274	0.00124
gnomAD v4 - Genomes	European	78610	3e-05
