# Supplementary material for: Loss of miRNA-Mediated VEGFA Regulation by SNP-Induced Impairment: A Bioinformatic Analysis in Diabetic Complications
Source: Biomedicines. 2025 May 14;13(5):1192. doi: 10.3390/biomedicines13051192 (PMC12109573; doi:10.3390/biomedicines13051192)
Supplement: Supplementary file 1 [file biomedicines-13-01192-s001.zip › Table S5..txt]

#Study	Population	Group	Samplesize	Ref Allele	Alt Allele
gnomAD v4 - Exomes	Global	Study-wide	333640	T=0.999910	C=0.000090
gnomAD v4 - Exomes	European	Sub	203122	T=0.999906	C=0.000094
gnomAD v4 - Exomes	South Asian	Sub	63998	T=1.00000	C=0.00000
gnomAD v4 - Exomes	American	Sub	30726	T=0.99964	C=0.00036
gnomAD v4 - Exomes	East Asian	Sub	11852	T=1.00000	C=0.00000
gnomAD v4 - Exomes	Ashkenazi Jewish	Sub	11252	T=1.00000	C=0.00000
gnomAD v4 - Exomes	African	Sub	9880	T=1.0000	C=0.0000
gnomAD v4 - Exomes	Middle Eastern	sub	2810	T=1.0000	C=0.0000
TopMed	Global	Study-wide	264690	T=0.999921	C=0.000079
gnomAD v4 - Genomes	Global	Study-wide	149046	T=0.999859	C=0.000141
gnomAD v4 - Genomes	European	Sub	78610	T=0.99997	C=0.00003
gnomAD v4 - Genomes	African	Sub	41380	T=1.00000	C=0.00000
gnomAD v4 - Genomes	American	Sub	15274	T=0.99876	C=0.00124
gnomAD v4 - Genomes	East Asian	Sub	5178	T=1.0000	C=0.0000
gnomAD v4 - Genomes	South Asian	Sub	4820	T=1.0000	C=0.0000
gnomAD v4 - Genomes	Ashkenazi Jewish	Sub	3470	T=1.0000	C=0.0000
gnomAD v4 - Genomes	Middle Eastern	sub	314	T=1.000	C=0.000
ExAC	Global	Study-wide	44980	T=0.99993	C=0.00007
ExAC	Europe	Sub	23452	T=0.99987	C=0.00013
ExAC	Asian	Sub	13596	T=1.00000	C=0.00000
ExAC	African	Sub	5106	T=1.0000	C=0.0000
ExAC	American	Sub	2412	T=1.0000	C=0.0000
ExAC	Other	Sub	414	T=1.000	C=0.000
Allele Frequency Aggregator	Total	Global	23038	T=0.99983	C=0.00017
Allele Frequency Aggregator	European	Sub	15752	T=0.99981	C=0.00019
Allele Frequency Aggregator	African	Sub	3492	T=1.0000	C=0.0000
Allele Frequency Aggregator	Other	Sub	2772	T=0.9996	C=0.0004
Allele Frequency Aggregator	Latin American 2	Sub	610	T=1.000	C=0.000
Allele Frequency Aggregator	Asian	Sub	168	T=1.000	C=0.000
Allele Frequency Aggregator	Latin American 1	Sub	146	T=1.000	C=0.000
Allele Frequency Aggregator	South Asian	Sub	98	T=1.00	C=0.00
GO Exome Sequencing Project	Global	Study-wide	10268	T=0.99990	C=0.00010
GO Exome Sequencing Project	European American	Sub	7152	T=0.9999	C=0.0001
GO Exome Sequencing Project	African American	Sub	3116	T=1.0000	C=0.0000
