# Supplementary material for: Loss of miRNA-Mediated VEGFA Regulation by SNP-Induced Impairment: A Bioinformatic Analysis in Diabetic Complications
Source: Biomedicines. 2025 May 14;13(5):1192. doi: 10.3390/biomedicines13051192 (PMC12109573; doi:10.3390/biomedicines13051192)
Supplement: Supplementary file 1 [file biomedicines-13-01192-s001.zip › Table S4.txt]

Retina	10/11092	0.0027479342822828894	0.020186747996770456	0	0	89080.0	5.252.963.704.146.190	VCAM1;CXCL12;IRS1;TOM1;BCL2;ADAM9;CXCR4;PIK3R2;VEGFA;CRKL
Adipose tissue	10/12174	0.006972675972198219	0.035699466947042006	0	0	78260.0	3.886.200.802.703.990	VCAM1;CXCL12;IRS1;TOM1;BCL2;ADAM9;CXCR4;PIK3R2;VEGFA;CRKL
Uterus	10/12771	0.011256194205961982	0.04387618557834161	0	0	72290.0	32.435.342.546.001.200	VCAM1;CXCL12;IRS1;TOM1;BCL2;ADAM9;CXCR4;PIK3R2;VEGFA;CRKL
Brain	10/13237	0.016109896699761074	0.04888868138945461	0	0	67630.0	2.791.983.826.388.810	VCAM1;CXCL12;IRS1;TOM1;BCL2;ADAM9;CXCR4;PIK3R2;VEGFA;CRKL
Thyroid gland	10/13652	0.02193841629080705	0.058540952221553665	0	0	63480.0	24.246.287.633.932.800	VCAM1;CXCL12;IRS1;TOM1;BCL2;ADAM9;CXCR4;PIK3R2;VEGFA;CRKL
